# Supplementary material for: Cell wall response of field grown Populus to Septoria infection
Source: Front Plant Sci. 2023 Jun 7;14:1089011. doi: 10.3389/fpls.2023.1089011 (PMC10282658; doi:10.3389/fpls.2023.1089011)
Supplement: Supplementary file 2 [file DataSheet_2.xlsx]

## Sheet: Sheet2
Samples were assigned the following numeric values for convenience in running PCA:				Principal Component Number	Eigenvalue	Wavenumber	4	PC1 (92.6%)	PC2 (3.4%)	Spectral Names	PC1 (92.6%)	PC2 (3.4%)	Group	Level Names	Outlier	X of Ellipse	Y of Ellipse	Group for Ellipse
PCA #	Genotype	Region		Eigenvalues	Eigenvalues	Loadings	Loadings	Loadings	Loadings	Scores	Scores	Scores	Scores	Scores	Scores	Scores	Scores	Scores
4	13127	Healthy		1	244.277	1800	0.02741	-0.000537293	0.00664	4	-11.0778	-3.92285	2	Border		-48.7325	-17.303	1
5	13127	Reaction Zone		2	9.07466	1799	0.0118	-0.00057945	0.0065	5	-14.9185	-2.43912	1	Reaction Zone	5	-48.7754	-17.2064	1
6	13127	Septoria		3	4.77138	1798	0.02697	-0.000308158	0.00735	6	-4.93812	-1.42131	3	Infected		-48.8168	-17.109	1
8	HOMC-21-5	Healthy		4	1.86031	1797	0.03504	-0.000235216	0.01005	8	13.7663	-0.8765	2			-48.8565	-17.011	1
10	HOMC-21-5	Reaction Zone		5	1.26835	1796	0.02416	-0.000283158	0.01185	10	-4.18525	0.09608	1			-48.8947	-16.9122	1
11	HOMC-21-5	Septoria		6	0.89218	1795	0.03697	-0.000316603	0.00867	11	-10.974	-0.43482	3			-48.9312	-16.8127	1
12	BESC-144	Healthy		7	0.70097	1794	0.05452	-0.000670726	0.00842	12	30.8902	-5.04999	2		12	-48.9663	-16.7125	1
13	BESC-144	Reaction Zone		8	0.40429	1793	0.06022	-0.000874501	0.00901	13	-10.411	1.09073	1			-48.9997	-16.6117	1
14	BESC-144	Septoria		9	0.36843	1792	0.04697	-0.000712825	0.01022	14	-3.24208	2.39821	3			-49.0315	-16.5101	1
15	BESC-335	Healthy		10	0.19209	1791	0.05267	-0.000646638	0.00824	15	28.6913	4.66772	2		15	-49.0617	-16.4079	1
16	BESC-335	Reaction Zone		11	0.08843	1790	0.04886	-0.000498107	0.00662	16	-6.04782	4.34386	1			-49.0904	-16.305	1
18	BESC-335	Septoria		12	1.35268e-28	1789	0.04517	-0.000452089	0.00839	18	-7.55329	1.54798	3			-49.1174	-16.2014	1
						1788	0.05333	-0.000471108	0.00819							-49.1429	-16.0971	1
						1787	0.0757	-0.000519283	0.00747							-49.1668	-15.9922	1
						1786	0.07676	-0.000474831	0.00726							-49.1891	-15.8866	1
						1785	0.05175	-0.000137531	0.00575							-49.2097	-15.7803	1
						1784	0.0528	-0.000105426	0.00618							-49.2288	-15.6734	1
						1783	0.07517	4.58659e-05	0.00542							-49.2463	-15.5659	1
						1782	0.09044	0.000226547	0.00388							-49.2622	-15.4577	1
						1781	0.09623	-7.00003e-05	0.00257							-49.2765	-15.3488	1
						1780	0.10202	-0.000194048	0.00364							-49.2892	-15.2393	1
						1779	0.11728	7.14597e-05	0.00513							-49.3003	-15.1292	1
						1778	0.1207	0.000195982	0.00524							-49.3098	-15.0185	1
						1777	0.12175	0.000529091	0.00568							-49.3178	-14.9071	1
						1776	0.13939	0.000295626	0.00624							-49.3241	-14.7951	1
						1775	0.16887	-1.96957e-05	0.00554							-49.3288	-14.6825	1
						1774	0.20308	4.89578e-05	0.00536							-49.3319	-14.5693	1
						1773	0.23256	0.000520219	0.00602							-49.3334	-14.4555	1
						1772	0.22887	0.000888858	0.00663							-49.3333	-14.341	1
						1771	0.24414	0.00114	0.00522							-49.3316	-14.226	1
						1770	0.26888	0.00141	0.00544							-49.3283	-14.1104	1
						1769	0.30546	0.00158	0.00137							-49.3235	-13.9942	1
						1768	0.36337	0.00179	-0.002							-49.317	-13.8774	1
						1767	0.39995	0.00229	0.00195							-49.3089	-13.76	1
						1766	0.43417	0.00269	0.00347							-49.2992	-13.6421	1
						1765	0.47549	0.00312	0.00172							-49.2879	-13.5236	1
						1764	0.50971	0.00343	0.00066641							-49.275	-13.4045	1
						1763	0.54629	0.00381	0.000571035							-49.2606	-13.2849	1
						1762	0.60893	0.00448	0.000132998							-49.2445	-13.1647	1
						1761	0.6929	0.00465	0.000898822							-49.2268	-13.0439	1
						1760	0.75317	0.0049	0.00114							-49.2075	-12.9226	1
						1759	0.80397	0.00519	0.000577694							-49.1867	-12.8008	1
						1758	0.84292	0.00545	0.00134							-49.1642	-12.6784	1
						1757	0.90319	0.00627	-0.00143							-49.1402	-12.5555	1
						1756	0.97768	0.00703	-0.00245							-49.1145	-12.4321	1
						1755	1.0119	0.00753	0.00109							-49.0873	-12.3081	1
						1754	1.06033	0.00797	0.00344							-49.0585	-12.1836	1
						1753	1.13481	0.00815	0.00232							-49.0281	-12.0587	1
						1752	1.22351	0.00828	0.00141							-48.9961	-11.9332	1
						1751	1.29089	0.00914	0.00254							-48.9625	-11.8072	1
						1750	1.31563	0.00967	0.00276							-48.9273	-11.6807	1
						1749	1.36169	0.00978	0.00231							-48.8906	-11.5537	1
						1748	1.41249	0.01035	0.00436							-48.8522	-11.4262	1
						1747	1.45144	0.01106	0.00506							-48.8123	-11.2983	1
						1746	1.4975	0.01155	0.00333							-48.7708	-11.1698	1
						1745	1.51751	0.01207	0.00406							-48.7277	-11.0409	1
						1744	1.53751	0.0126	0.00649							-48.6831	-10.9115	1
						1743	1.56699	0.01318	0.00748							-48.6369	-10.7817	1
						1742	1.58225	0.0136	0.00839							-48.5891	-10.6514	1
						1741	1.61647	0.0137	0.00828							-48.5397	-10.5207	1
						1740	1.672	0.01366	0.00816							-48.4888	-10.3895	1
						1739	1.67542	0.0143	0.01163							-48.4363	-10.2578	1
						1738	1.66463	0.01463	0.01387							-48.3822	-10.1258	1
						1737	1.67042	0.01443	0.01518							-48.3266	-9.99327	1
						1736	1.67384	0.01427	0.0149							-48.2694	-9.86035	1
						1735	1.67489	0.0147	0.01911							-48.2106	-9.727	1
						1734	1.69016	0.01518	0.02893							-48.1503	-9.59324	1
						1733	1.65094	0.01503	0.01992							-48.0885	-9.45906	1
						1732	1.61172	0.01497	0.01831							-48.0251	-9.32449	1
						1731	1.57487	0.01513	0.01748							-47.9601	-9.18951	1
						1730	1.5546	0.01497	0.0172							-47.8936	-9.05414	1
						1729	1.54144	0.01456	0.0179							-47.8256	-8.91838	1
						1728	1.51169	0.01429	0.01849							-47.756	-8.78224	1
						1727	1.46774	0.01416	0.0174							-47.6849	-8.64572	1
						1726	1.43326	0.01365	0.01699							-47.6122	-8.50882	1
						1725	1.39641	0.01307	0.01758							-47.538	-8.37156	1
						1724	1.35719	0.01274	0.01575							-47.4623	-8.23394	1
						1723	1.3156	0.01257	0.01536							-47.3851	-8.09596	1
						1722	1.25506	0.01252	0.01725							-47.3063	-7.95763	1
						1721	1.21347	0.01192	0.01517							-47.226	-7.81896	1
						1720	1.16715	0.01114	0.01163							-47.1442	-7.67994	1
						1719	1.11134	0.01047	0.00898							-47.0609	-7.54059	1
						1718	1.04607	0.00942	0.00564							-46.9761	-7.40092	1
						1717	1.00211	0.00795	0.00454							-46.8898	-7.26091	1
						1716	0.96763	0.00785	0.00635							-46.8019	-7.1206	1
						1715	0.92841	0.00765	0.00264							-46.7126	-6.97996	1
						1714	0.88208	0.00669	-0.00394							-46.6218	-6.83903	1
						1713	0.8405	0.00612	-0.00599							-46.5295	-6.69779	1
						1712	0.7918	0.00547	-0.00811							-46.4357	-6.55625	1
						1711	0.75969	0.00472	-0.01175							-46.3404	-6.41443	1
						1710	0.72521	0.00403	-0.01595							-46.2436	-6.27232	1
						1709	0.66704	0.00361	-0.017							-46.1453	-6.12993	1
						1708	0.62782	0.00335	-0.01742							-46.0456	-5.98727	1
						1707	0.60755	0.00289	-0.01959							-45.9444	-5.84434	1
						1706	0.57307	0.00224	-0.02338							-45.8417	-5.70115	1
						1705	0.53148	0.00177	-0.02641							-45.7376	-5.55771	1
						1704	0.51358	0.00128	-0.02756							-45.632	-5.41401	1
						1703	0.49331	0.00135	-0.02524							-45.525	-5.27007	1
						1702	0.48726	0.00143	-0.02324							-45.4165	-5.12589	1
						1701	0.50252	0.0011	-0.01716							-45.3066	-4.98148	1
						1700	0.46093	0.000968352	-0.01038							-45.1952	-4.83684	1
						1699	0.45962	0.000755574	-0.01834							-45.0824	-4.69197	1
						1698	0.4583	0.000551363	-0.02202							-44.9682	-4.54689	1
						1697	0.43803	0.000279817	-0.02103							-44.8525	-4.4016	1
						1696	0.41776	0.000505101	-0.02232							-44.7354	-4.25611	1
						1695	0.42118	0.000687438	-0.02092							-44.6169	-4.11042	1
						1694	0.42224	0.000911561	-0.01612							-44.497	-3.96453	1
						1693	0.42566	0.00114	-0.01389							-44.3757	-3.81846	1
						1692	0.43381	0.00123	-0.01188							-44.253	-3.6722	1
						1691	0.44197	0.00115	-0.00941							-44.1288	-3.52577	1
						1690	0.43829	0.00112	-0.00564							-44.0033	-3.37917	1
						1689	0.43934	0.00122	-0.00266							-43.8764	-3.2324	1
						1688	0.44987	0.0014	-0.000404831							-43.7481	-3.08548	1
						1687	0.4367	0.00181	0.000439552							-43.6184	-2.9384	1
						1686	0.44012	0.00189	-0.0019							-43.4874	-2.79118	1
						1685	0.43644	0.00252	-0.00979							-43.355	-2.64382	1
						1684	0.43986	0.00295	0.00152							-43.2212	-2.49632	1
						1683	0.45749	0.00265	0.0038							-43.086	-2.34869	1
						1682	0.48934	0.00218	0.0067							-42.9496	-2.20093	1
						1681	0.49987	0.00231	0.0083							-42.8117	-2.05306	1
						1680	0.5175	0.00255	0.0104							-42.6725	-1.90508	1
						1679	0.5304	0.00254	0.01099							-42.532	-1.757	1
						1678	0.53619	0.00274	0.01328							-42.3902	-1.60881	1
						1677	0.54671	0.00276	0.01517							-42.247	-1.46053	1
						1676	0.55961	0.00306	0.01785							-42.1025	-1.31216	1
						1675	0.6033	0.00358	0.01835							-41.9567	-1.1637	1
						1674	0.6233	0.00299	0.01753							-41.8096	-1.01517	1
						1673	0.64567	0.00255	0.01692							-41.6612	-0.86657	1
						1672	0.66331	0.00255	0.01712							-41.5115	-0.71791	1
						1671	0.65015	0.00251	0.02031							-41.3605	-0.56918	1
						1670	0.67015	0.00273	0.02402							-41.2082	-0.42041	1
						1669	0.69963	0.00355	0.02648							-41.0546	-0.27158	1
						1668	0.70778	0.00367	0.02301							-40.8998	-0.12272	1
						1667	0.73726	0.00317	0.02188							-40.7437	0.02618	1
						1666	0.77859	0.00295	0.02169							-40.5863	0.17511	1
						1665	0.79148	0.0031	0.02371							-40.4277	0.32407	1
						1664	0.7878	0.00333	0.0282							-40.2678	0.47304	1
						1663	0.79595	0.00347	0.03077							-40.1067	0.62202	1
						1662	0.82069	0.00332	0.02914							-39.9444	0.77101	1
						1661	0.83359	0.00344	0.02874							-39.7808	0.92	1
						1660	0.85596	0.00347	0.02947							-39.616	1.06899	1
						1659	0.87123	0.00327	0.03125							-39.45	1.21796	1
						1658	0.87938	0.00327	0.03334							-39.2828	1.36691	1
						1657	0.88044	0.00324	0.03469							-39.1144	1.51585	1
						1656	0.87675	0.00314	0.0349							-38.9447	1.66475	1
						1655	0.84701	0.00354	0.03497							-38.7739	1.81361	1
						1654	0.83384	0.0034	0.03949							-38.602	1.96244	1
						1653	0.82542	0.0024	0.04553							-38.4288	2.11122	1
						1652	0.85964	0.00278	0.03747							-38.2545	2.25994	1
						1651	0.86543	0.00336	0.03639							-38.079	2.40861	1
						1650	0.8878	0.00341	0.03704							-37.9023	2.55721	1
						1649	0.87464	0.00317	0.0405							-37.7246	2.70574	1
						1648	0.86621	0.00289	0.04418							-37.5456	2.8542	1
						1647	0.86963	0.00295	0.04644							-37.3655	3.00257	1
						1646	0.8849	0.00356	0.0452							-37.1844	3.15085	1
						1645	0.86463	0.00361	0.04517							-37.002	3.29904	1
						1644	0.85857	0.00361	0.04426							-36.8186	3.44713	1
						1643	0.87147	0.00354	0.04373							-36.6341	3.59512	1
						1642	0.87252	0.00351	0.04575							-36.4485	3.74299	1
						1641	0.85699	0.00351	0.04847							-36.2617	3.89075	1
						1640	0.84857	0.00328	0.04995							-36.074	4.03838	1
						1639	0.84014	0.00278	0.05095							-35.8851	4.18588	1
						1638	0.84593	0.00209	0.05067							-35.6951	4.33325	1
						1637	0.83988	0.00194	0.0491							-35.5041	4.48048	1
						1636	0.83619	0.00235	0.04831							-35.3121	4.62756	1
						1635	0.84435	0.00287	0.04601							-35.119	4.77448	1
						1634	0.85488	0.00253	0.0461							-34.9248	4.92125	1
						1633	0.83698	0.00229	0.04507							-34.7297	5.06786	1
						1632	0.82618	0.00199	0.04736							-34.5335	5.21429	1
						1631	0.83908	0.00159	0.04793							-34.3363	5.36055	1
						1630	0.83539	0.00147	0.04855							-34.1381	5.50663	1
						1629	0.8246	0.00101	0.04873							-33.9389	5.65252	1
						1628	0.8375	0.000508761	0.0461							-33.7387	5.79822	1
						1627	0.84566	0.000466408	0.04392							-33.5375	5.94372	1
						1626	0.8396	0.000681667	0.0436							-33.3353	6.08902	1
						1625	0.8217	0.000649253	0.04408							-33.1322	6.2341	1
						1624	0.81565	0.000401227	0.04547							-32.9281	6.37897	1
						1623	0.82617	0.000407426	0.04618							-32.7231	6.52362	1
						1622	0.8367	0.000337609	0.04322							-32.5171	6.66804	1
						1621	0.83065	0.000148611	0.04022							-32.3102	6.81222	1
						1620	0.79616	0.000204719	0.04088							-32.1024	6.95617	1
						1619	0.77826	-0.000115869	0.04186							-31.8936	7.09987	1
						1618	0.80774	-0.000917095	0.03995							-31.6839	7.24332	1
						1617	0.86091	-0.00146	0.03613							-31.4733	7.38652	1
						1616	0.85249	-0.00147	0.03589							-31.2619	7.52945	1
						1615	0.83932	-0.00154	0.03499							-31.0495	7.67212	1
						1614	0.84274	-0.00145	0.0341							-30.8363	7.81452	1
						1613	0.82958	-0.00109	0.03627							-30.6222	7.95663	1
						1612	0.85432	-0.00103	0.0359							-30.4073	8.09846	1
						1611	0.89328	-0.00142	0.03364							-30.1915	8.24001	1
						1610	0.90854	-0.00169	0.03186							-29.9748	8.38125	1
						1609	0.92618	-0.00188	0.0313							-29.7573	8.5222	1
						1608	0.95328	-0.00186	0.03101							-29.539	8.66284	1
						1607	0.96855	-0.00167	0.03193							-29.3199	8.80316	1
						1606	0.97671	-0.00161	0.0322							-29.1	8.94317	1
						1605	0.99671	-0.00167	0.02974							-28.8793	9.08286	1
						1604	1.02382	-0.00178	0.02814							-28.6578	9.22222	1
						1603	1.03908	-0.00189	0.03182							-28.4354	9.36124	1
						1602	1.0425	-0.00145	0.03443							-28.2124	9.49992	1
						1601	1.06725	-0.00105	0.03375							-27.9885	9.63826	1
						1600	1.09672	-0.000863174	0.03324							-27.7639	9.77625	1
						1599	1.1262	-0.000608834	0.03367							-27.5386	9.91388	1
						1598	1.15094	-0.000166782	0.03541							-27.3125	10.0511	1
						1597	1.17331	0.000401709	0.03841							-27.0857	10.1881	1
						1596	1.2099	0.00107	0.03868							-26.8582	10.3246	1
						1595	1.23464	0.00126	0.03879							-26.63	10.4607	1
						1594	1.25227	0.00153	0.0387							-26.401	10.5965	1
						1593	1.25095	0.00158	0.03954							-26.1714	10.7319	1
						1592	1.24727	0.00134	0.04075							-25.9411	10.8669	1
						1591	1.23174	0.00128	0.03936							-25.7101	11.0015	1
						1590	1.20436	0.00135	0.03785							-25.4784	11.1356	1
						1589	1.18173	0.00103	0.03432							-25.2461	11.2694	1
						1588	1.13303	0.000612658	0.03222							-25.0131	11.4028	1
						1587	1.06302	0.000363614	0.03203							-24.7796	11.5357	1
						1586	1.01432	0.000336401	0.03083							-24.5453	11.6682	1
						1585	0.96563	8.36077e-05	0.02885							-24.3105	11.8003	1
						1584	0.89798	-8.51556e-05	0.02833							-24.075	11.932	1
						1583	0.8327	-0.000139283	0.02827							-23.839	12.0632	1
						1582	0.77927	-0.00016906	0.02726							-23.6023	12.1939	1
						1581	0.7211	-0.000155659	0.02507							-23.3651	12.3242	1
						1580	0.66767	-0.000211404	0.02343							-23.1273	12.4541	1
						1579	0.61187	-0.000396908	0.02276							-22.8889	12.5834	1
						1578	0.54422	-0.000469615	0.02526							-22.65	12.7124	1
						1577	0.52632	-0.00109	0.02548							-22.4106	12.8408	1
						1576	0.51316	-0.00179	0.01978							-22.1706	12.9688	1
						1575	0.44789	-0.00126	0.01907							-21.93	13.0963	1
						1574	0.4063	-0.000852952	0.02155							-21.689	13.2233	1
						1573	0.38366	-0.000766333	0.02023							-21.4475	13.3498	1
						1572	0.35865	-0.000759019	0.01907							-21.2054	13.4758	1
						1571	0.34312	-0.000774686	0.02025							-20.9629	13.6013	1
						1570	0.33233	-0.000769254	0.01977							-20.7199	13.7263	1
						1569	0.28837	-0.000754973	0.01945							-20.4764	13.8508	1
						1568	0.24205	-0.000483016	0.01773							-20.2325	13.9747	1
						1567	0.23599	-0.000588188	0.01659							-19.9881	14.0982	1
						1566	0.23468	-0.000682328	0.01512							-19.7433	14.2211	1
						1565	0.22151	-0.000458962	0.01344							-19.498	14.3435	1
						1564	0.19888	-4.96836e-05	0.01495							-19.2524	14.4653	1
						1563	0.18098	2.63276e-05	0.01565							-19.0063	14.5867	1
						1562	0.15834	8.28036e-05	0.01542							-18.7598	14.7074	1
						1561	0.15229	0.00022124	0.01169							-18.5129	14.8276	1
						1560	0.18887	0.000514185	0.0029							-18.2657	14.9473	1
						1559	0.23493	0.00187	0.01025							-18.0181	15.0664	1
						1558	0.13649	0.000273959	0.00625							-17.7701	15.1849	1
						1557	0.09253	0.000298288	0.01435							-17.5218	15.3029	1
						1556	0.09595	0.000460067	0.01415							-17.2731	15.4202	1
						1555	0.09937	0.00086945	0.01134							-17.0241	15.5371	1
						1554	0.1099	0.000855363	0.01403							-16.7748	15.6533	1
						1553	0.10621	0.000526344	0.01525							-16.5251	15.7689	1
						1552	0.10253	0.000921914	0.01391							-16.2752	15.8839	1
						1551	0.0941	0.000987804	0.01077							-16.0249	15.9984	1
						1550	0.09279	0.000881226	0.01201							-15.7744	16.1122	1
						1549	0.08673	0.00124	0.01021							-15.5236	16.2255	1
						1548	0.09252	0.0014	0.00994							-15.2726	16.3381	1
						1547	0.08647	0.00126	0.00988							-15.0213	16.4501	1
						1546	0.08278	0.00135	0.01113							-14.7697	16.5615	1
						1545	0.06962	0.00126	0.0149							-14.518	16.6722	1
						1544	0.0683	0.00079529	0.01434							-14.266	16.7824	1
						1543	0.06935	0.000868181	0.01375							-14.0137	16.8919	1
						1542	0.06567	0.00101	0.01046							-13.7613	17.0007	1
						1541	0.05487	0.000871182	0.00498							-13.5087	17.1089	1
						1540	0.0654	0.000717194	0.00342							-13.2559	17.2165	1
						1539	0.05935	-0.000245516	-1.39247e-05							-13.003	17.3234	1
						1538	0.07224	-2.24144e-05	0.000914255							-12.7499	17.4297	1
						1537	0.07776	0.000505212	0.00482							-12.4966	17.5353	1
						1536	0.07519	0.000720153	0.00579							-12.2431	17.6403	1
						1535	0.08446	0.000567815	0.00588							-11.9896	17.7445	1
						1534	0.09373	0.000401743	0.00221							-11.7359	17.8481	1
						1533	0.05799	0.000895045	0.0012							-11.4821	17.9511	1
						1532	0.05305	0.00064725	0.00441							-11.2282	18.0533	1
						1531	0.06706	0.000117342	0.00444							-10.9742	18.1549	1
						1530	0.07396	-0.000145757	0.00415							-10.7202	18.2558	1
						1529	0.07375	-0.000238156	0.0029							-10.466	18.356	1
						1528	0.08539	-0.000463278	-0.000625382							-10.2119	18.4555	1
						1527	0.0994	-0.000607196	-0.00199							-9.95759	18.5542	1
						1526	0.11104	-0.000690613	7.77368e-05							-9.7033	18.6523	1
						1525	0.13926	-0.00108	0.00157							-9.44897	18.7497	1
						1524	0.15801	-0.00148	-6.94844e-05							-9.19462	18.8464	1
						1523	0.16965	-0.00159	-4.11977e-05							-8.94026	18.9424	1
						1522	0.19787	-0.00212	-0.00463							-8.6859	19.0376	1
						1521	0.27347	-0.00264	-0.00879							-8.43154	19.1321	1
						1520	0.32538	-0.00232	-0.0148							-8.1772	19.2259	1
						1519	0.38202	-0.00288	-0.01357							-7.92289	19.319	1
						1518	0.43156	-0.00346	-0.01452							-7.66862	19.4113	1
						1517	0.46926	-0.00323	-0.00807							-7.4144	19.5029	1
						1516	0.52354	-0.00277	-0.00752							-7.16023	19.5937	1
						1515	0.60388	-0.00268	-0.01075							-6.90614	19.6838	1
						1514	0.66289	-0.00255	-0.01289							-6.65212	19.7732	1
						1513	0.69111	-0.00218	-0.01263							-6.39819	19.8618	1
						1512	0.74066	-0.00163	-0.00748							-6.14436	19.9496	1
						1511	0.7902	-0.00161	-0.00139							-5.89064	20.0367	1
						1510	0.82079	-0.00161	0.00148							-5.63704	20.1231	1
						1509	0.86085	-0.00141	0.0031							-5.38356	20.2086	1
						1508	0.91513	-0.00128	0.0065							-5.13023	20.2934	1
						1507	0.97415	-0.00127	0.01249							-4.87704	20.3774	1
						1506	1	-0.000791387	-0.00174							-4.62401	20.4607	1
						1505	0.98321	0.000144749	-0.000374863							-4.37115	20.5432	1
						1504	0.94511	0.000958261	0.00448							-4.11847	20.6248	1
						1503	0.92595	0.00127	0.00712							-3.86598	20.7057	1
						1502	0.89495	0.00141	0.0106							-3.61369	20.7858	1
						1501	0.84973	0.00157	0.01271							-3.3616	20.8652	1
						1500	0.79978	0.00159	0.01151							-3.10974	20.9437	1
						1499	0.73562	0.00184	0.00948							-2.8581	21.0214	1
						1498	0.66435	0.00181	0.01001							-2.6067	21.0983	1
						1497	0.60492	0.00163	0.00825							-2.35555	21.1745	1
						1496	0.57629	0.00173	0.00644							-2.10466	21.2498	1
						1495	0.55476	0.00144	0.00592							-1.85404	21.3243	1
						1494	0.53087	0.00117	0.00479							-1.6037	21.398	1
						1493	0.49513	0.00102	0.00376							-1.35364	21.4709	1
						1492	0.45229	0.000927148	0.00709							-1.10388	21.5429	1
						1491	0.40233	0.000579041	0.01076							-0.85443	21.6142	1
						1490	0.34765	0.000216813	0.01642							-0.6053	21.6846	1
						1489	0.30954	0.000167594	0.013							-0.3565	21.7541	1
						1488	0.30696	0.00018661	0.00698							-0.10803	21.8229	1
						1487	0.27596	0.000335508	0.00608							0.14009	21.8908	1
						1486	0.24733	0.000524158	0.00934							0.38785	21.9579	1
						1485	0.2495	0.000797461	0.00857							0.63525	22.0242	1
						1484	0.25877	0.000926145	0.00674							0.88226	22.0896	1
						1483	0.26804	0.000854587	0.00679							1.1289	22.1541	1
						1482	0.27257	0.000885757	0.00933							1.37513	22.2179	1
						1481	0.28421	0.00135	0.01082							1.62096	22.2807	1
						1480	0.29822	0.00178	0.00998							1.86637	22.3427	1
						1479	0.31222	0.00193	0.01008							2.11136	22.4039	1
						1478	0.33808	0.00191	0.01074							2.35591	22.4642	1
						1477	0.36393	0.00198	0.0091							2.60002	22.5237	1
						1476	0.42768	0.00198	0.00894							2.84367	22.5823	1
						1475	0.48433	0.00233	0.01317							3.08686	22.64	1
						1474	0.53387	0.00301	0.01644							3.32958	22.6969	1
						1473	0.61421	0.00398	0.01969							3.57181	22.7529	1
						1472	0.69691	0.00466	0.01989							3.81355	22.808	1
						1471	0.76541	0.00468	0.01748							4.05479	22.8622	1
						1470	0.83627	0.00465	0.01749							4.29551	22.9156	1
						1469	0.9166	0.00492	0.0183							4.53571	22.9681	1
						1468	1.00405	0.00524	0.01874							4.77538	23.0198	1
						1467	1.08912	0.0056	0.01827							5.01451	23.0705	1
						1466	1.13392	0.00607	0.01878							5.2531	23.1204	1
						1465	1.1882	0.00679	0.02192							5.49112	23.1694	1
						1464	1.24959	0.00711	0.02325							5.72857	23.2175	1
						1463	1.2707	0.00706	0.02244							5.96544	23.2647	1
						1462	1.29182	0.00707	0.0234							6.20173	23.311	1
						1461	1.3153	0.00684	0.02317							6.43742	23.3564	1
						1460	1.31746	0.00648	0.0229							6.6725	23.401	1
						1459	1.30778	0.00647	0.02386							6.90697	23.4446	1
						1458	1.29336	0.00709	0.0243							7.14081	23.4873	1
						1457	1.31685	0.00787	0.02111							7.37402	23.5292	1
						1456	1.33322	0.00734	0.0199							7.60659	23.5701	1
						1455	1.31881	0.00698	0.02114							7.8385	23.6102	1
						1454	1.30676	0.00656	0.02065							8.06975	23.6493	1
						1453	1.27576	0.0061	0.02073							8.30033	23.6875	1
						1452	1.24476	0.00613	0.02006							8.53023	23.7249	1
						1451	1.23508	0.00617	0.01617							8.75944	23.7613	1
						1450	1.21592	0.00613	0.01522							8.98795	23.7968	1
						1449	1.2015	0.00578	0.0134							9.21576	23.8314	1
						1448	1.18471	0.00555	0.01184							9.44284	23.8651	1
						1447	1.14424	0.00573	0.01287							9.66921	23.8978	1
						1446	1.13219	0.00558	0.0132							9.89484	23.9297	1
						1445	1.13198	0.00547	0.01184							10.1197	23.9607	1
						1444	1.09861	0.00555	0.01191							10.3439	23.9907	1
						1443	1.0534	0.00579	0.01302							10.5672	24.0198	1
						1442	1.0224	0.00589	0.01501							10.7898	24.048	1
						1441	1.01272	0.00597	0.01516							11.0117	24.0752	1
						1440	1.01488	0.00614	0.01428							11.2327	24.1016	1
						1439	1.02178	0.00628	0.0135							11.4529	24.127	1
						1438	1.01684	0.00643	0.01175							11.6724	24.1515	1
						1437	1.01663	0.00704	0.01077							11.891	24.1751	1
						1436	1.0946	0.00697	0.01219							12.1088	24.1977	1
						1435	1.14888	0.00662	0.01008							12.3258	24.2194	1
						1434	1.16763	0.00697	0.01129							12.5419	24.2402	1
						1433	1.20059	0.00737	0.014							12.7572	24.2601	1
						1432	1.25013	0.00776	0.01332							12.9716	24.279	1
						1431	1.29256	0.0079	0.01209							13.1852	24.297	1
						1430	1.34684	0.00803	0.01251							13.3979	24.3141	1
						1429	1.40823	0.00863	0.01452							13.6097	24.3303	1
						1428	1.46014	0.0089	0.01638							13.8206	24.3455	1
						1427	1.48836	0.00909	0.0176							14.0306	24.3597	1
						1426	1.52368	0.00913	0.01688							14.2397	24.3731	1
						1425	1.54954	0.00897	0.01787							14.4479	24.3855	1
						1424	1.56828	0.00902	0.02178							14.6552	24.397	1
						1423	1.57518	0.00924	0.02105							14.8615	24.4075	1
						1422	1.57261	0.00895	0.02058							15.067	24.4171	1
						1421	1.5724	0.00865	0.01916							15.2714	24.4258	1
						1420	1.56272	0.00865	0.01546							15.4749	24.4336	1
						1419	1.52462	0.0084	0.01872							15.6774	24.4404	1
						1418	1.46045	0.0082	0.02219							15.879	24.4462	1
						1417	1.43182	0.00811	0.0211							16.0796	24.4512	1
						1416	1.39845	0.00768	0.02104							16.2792	24.4552	1
						1415	1.35087	0.00711	0.02125							16.4778	24.4582	1
						1414	1.30329	0.00671	0.02043							16.6754	24.4603	1
						1413	1.26044	0.00653	0.01913							16.872	24.4615	1
						1412	1.21523	0.00632	0.01932							17.0675	24.4618	1
						1411	1.15817	0.00614	0.02094							17.2621	24.4611	1
						1410	1.11295	0.00595	0.02087							17.4556	24.4594	1
						1409	1.06537	0.00576	0.01918							17.6481	24.4569	1
						1408	1.00831	0.00583	0.01959							17.8395	24.4534	1
						1407	0.96784	0.00574	0.02113							18.0298	24.4489	1
						1406	0.93684	0.00583	0.01838							18.2191	24.4436	1
						1405	0.90584	0.00611	0.01808							18.4073	24.4372	1
						1404	0.91511	0.00586	0.01785							18.5945	24.43	1
						1403	0.91727	0.00533	0.01695							18.7805	24.4218	1
						1402	0.87206	0.00546	0.01789							18.9655	24.4127	1
						1401	0.82684	0.00551	0.02122							19.1493	24.4027	1
						1400	0.8219	0.00534	0.02033							19.3321	24.3917	1
						1399	0.83828	0.00518	0.0192							19.5137	24.3797	1
						1398	0.82623	0.00533	0.02039							19.6942	24.3669	1
						1397	0.82602	0.0054	0.01888							19.8736	24.3531	1
						1396	0.81871	0.00507	0.01716							20.0518	24.3384	1
						1395	0.7735	0.00538	0.01937							20.2289	24.3227	1
						1394	0.78277	0.00553	0.01731							20.4049	24.3061	1
						1393	0.8252	0.0053	0.01563							20.5797	24.2886	1
						1392	0.83921	0.00551	0.01618							20.7533	24.2702	1
						1391	0.86506	0.00551	0.01822							20.9257	24.2508	1
						1390	0.88855	0.00567	0.01874							21.097	24.2305	1
						1389	0.90729	0.00606	0.01728							21.2671	24.2092	1
						1388	0.92367	0.00635	0.01487							21.4359	24.1871	1
						1387	0.97795	0.00666	0.01589							21.6036	24.164	1
						1386	1.01091	0.00706	0.01476							21.7701	24.14	1
						1385	1.03913	0.00775	0.01255							21.9354	24.115	1
						1384	1.10762	0.00825	0.01197							22.0994	24.0892	1
						1383	1.19032	0.00869	0.01548							22.2622	24.0624	1
						1382	1.2754	0.00904	0.01659							22.4238	24.0347	1
						1381	1.36047	0.00935	0.01565							22.5842	24.0061	1
						1380	1.42423	0.01004	0.01686							22.7433	23.9765	1
						1379	1.46903	0.01096	0.01782							22.9011	23.9461	1
						1378	1.51857	0.01149	0.01541							23.0577	23.9147	1
						1377	1.57996	0.01176	0.01235							23.2131	23.8824	1
						1376	1.62713	0.01173	0.00981							23.3671	23.8492	1
						1375	1.6743	0.01177	0.00834							23.5199	23.8151	1
						1374	1.69542	0.01217	0.00585							23.6714	23.78	1
						1373	1.71416	0.01242	0.00641							23.8216	23.7441	1
						1372	1.74712	0.0122	0.00558							23.9705	23.7072	1
						1371	1.77534	0.01207	0.00304							24.1182	23.6695	1
						1370	1.76092	0.01205	0.00205							24.2645	23.6308	1
						1369	1.73229	0.012	0.00328							24.4095	23.5913	1
						1368	1.71787	0.01178	0.000876501							24.5532	23.5508	1
						1367	1.71767	0.01121	-0.00107							24.6956	23.5094	1
						1366	1.70562	0.01041	-0.000910076							24.8366	23.4671	1
						1365	1.67462	0.01024	-0.00106							24.9763	23.424	1
						1364	1.63177	0.01021	-0.00395							25.1147	23.3799	1
						1363	1.5984	0.01007	-0.0034							25.2517	23.3349	1
						1362	1.55319	0.0101	-0.00439							25.3873	23.2891	1
						1361	1.51271	0.00995	-0.00535							25.5217	23.2424	1
						1360	1.49593	0.00964	-0.00576							25.6546	23.1947	1
						1359	1.46966	0.00919	-0.00563							25.7862	23.1462	1
						1358	1.41497	0.00888	-0.00509							25.9164	23.0968	1
						1357	1.37924	0.00857	-0.00492							26.0452	23.0465	1
						1356	1.34113	0.00834	-0.00482							26.1727	22.9954	1
						1355	1.30776	0.00781	-0.00317							26.2987	22.9433	1
						1354	1.28387	0.00727	-0.00422							26.4234	22.8904	1
						1353	1.25523	0.00735	-0.00427							26.5467	22.8366	1
						1352	1.22897	0.00742	-0.00334							26.6686	22.7819	1
						1351	1.21692	0.00722	-0.0015							26.789	22.7264	1
						1350	1.1954	0.0071	-0.000259677							26.9081	22.67	1
						1349	1.18572	0.00718	-0.000322676							27.0257	22.6127	1
						1348	1.19499	0.00713	-0.00205							27.142	22.5545	1
						1347	1.20189	0.00739	-0.00218							27.2567	22.4956	1
						1346	1.20405	0.00776	-0.00139							27.3701	22.4357	1
						1345	1.22043	0.00797	0.000188785							27.482	22.375	1
						1344	1.23444	0.00824	0.00124							27.5925	22.3134	1
						1343	1.26029	0.00868	0.000519861							27.7016	22.251	1
						1342	1.28614	0.00921	-0.000995333							27.8092	22.1877	1
						1341	1.29541	0.00987	0.00234							27.9153	22.1236	1
						1340	1.30705	0.01028	0.00896							28.02	22.0586	1
						1339	1.32816	0.01049	0.0095							28.1232	21.9928	1
						1338	1.35402	0.01064	0.00609							28.225	21.9262	1
						1337	1.38934	0.01102	0.00444							28.3253	21.8587	1
						1336	1.42941	0.01153	0.00386							28.4242	21.7904	1
						1335	1.46237	0.01175	0.00613							28.5215	21.7212	1
						1334	1.47638	0.01193	0.00849							28.6174	21.6512	1
						1333	1.5046	0.01197	0.00862							28.7118	21.5804	1
						1332	1.52097	0.01197	0.00911							28.8047	21.5088	1
						1331	1.51366	0.01214	0.01137							28.8961	21.4364	1
						1330	1.50872	0.01222	0.01385							28.986	21.3631	1
						1329	1.50615	0.01234	0.01602							29.0744	21.289	1
						1328	1.50594	0.01235	0.01738							29.1613	21.2141	1
						1327	1.51047	0.01218	0.01738							29.2467	21.1384	1
						1326	1.51737	0.01199	0.01799							29.3306	21.0619	1
						1325	1.51006	0.0122	0.0192							29.413	20.9846	1
						1324	1.49801	0.01252	0.02134							29.4939	20.9065	1
						1323	1.50018	0.01262	0.02096							29.5733	20.8276	1
						1322	1.49997	0.01291	0.01939							29.6511	20.7479	1
						1321	1.5045	0.013	0.01945							29.7274	20.6674	1
						1320	1.51377	0.01273	0.0202							29.8022	20.5861	1
						1319	1.50646	0.0128	0.02083							29.8754	20.5041	1
						1318	1.48731	0.01302	0.02063							29.9472	20.4213	1
						1317	1.4871	0.01305	0.0178							30.0173	20.3376	1
						1316	1.48216	0.01283	0.01463							30.086	20.2533	1
						1315	1.45116	0.01277	0.01436							30.1531	20.1681	1
						1314	1.42016	0.01272	0.01535							30.2186	20.0822	1
						1313	1.39626	0.01226	0.01329							30.2826	19.9955	1
						1312	1.35342	0.01195	0.01058							30.3451	19.908	1
						1311	1.3011	0.01161	0.00924							30.406	19.8198	1
						1310	1.24641	0.01103	0.0103							30.4654	19.7309	1
						1309	1.18698	0.01033	0.01213							30.5232	19.6411	1
						1308	1.1394	0.00959	0.01137							30.5794	19.5507	1
						1307	1.08234	0.009	0.00888							30.6341	19.4595	1
						1306	1.02765	0.00852	0.00704							30.6872	19.3675	1
						1305	0.9777	0.00803	0.00623							30.7387	19.2749	1
						1304	0.92538	0.00755	0.00614							30.7887	19.1815	1
						1303	0.87543	0.00704	0.00642							30.8371	19.0873	1
						1302	0.83969	0.0064	0.0066							30.8839	18.9925	1
						1301	0.81343	0.00569	0.00659							30.9292	18.8969	1
						1300	0.77769	0.00535	0.00552							30.9729	18.8006	1
						1299	0.74432	0.00506	0.00466							31.015	18.7036	1
						1298	0.72516	0.00452	0.00411							31.0556	18.6059	1
						1297	0.71311	0.00389	0.00229							31.0945	18.5074	1
						1296	0.69159	0.00377	0.00104							31.1319	18.4083	1
						1295	0.66296	0.00363	0.00125							31.1677	18.3085	1
						1294	0.6438	0.00355	0.00187							31.2019	18.208	1
						1293	0.63886	0.00336	0.00137							31.2345	18.1068	1
						1292	0.6505	0.00307	-0.000453224							31.2655	18.0049	1
						1291	0.6645	0.00286	-0.0028							31.295	17.9023	1
						1290	0.65482	0.00269	-0.00178							31.3228	17.799	1
						1289	0.65699	0.0025	-0.00136							31.3491	17.6951	1
						1288	0.66626	0.0026	-0.00121							31.3738	17.5905	1
						1287	0.69685	0.00269	-0.00424							31.3968	17.4853	1
						1286	0.74639	0.00269	-0.00808							31.4183	17.3793	1
						1285	0.77461	0.0029	-0.00766							31.4382	17.2727	1
						1284	0.80046	0.0032	-0.00685							31.4565	17.1655	1
						1283	0.82395	0.0037	-0.00591							31.4732	17.0576	1
						1282	0.86401	0.0041	-0.00578							31.4883	16.9491	1
						1281	0.92066	0.00408	-0.00844							31.5018	16.8399	1
						1280	0.97968	0.00384	-0.01031							31.5137	16.7301	1
						1279	1.02685	0.00381	-0.01052							31.524	16.6197	1
						1278	1.05507	0.00414	-0.00934							31.5327	16.5087	1
						1277	1.08092	0.00466	-0.00879							31.5398	16.397	1
						1276	1.12099	0.00528	-0.0096							31.5453	16.2847	1
						1275	1.17763	0.00571	-0.0102							31.5493	16.1718	1
						1274	1.22481	0.00609	-0.00951							31.5516	16.0582	1
						1273	1.26487	0.0066	-0.00755							31.5523	15.9441	1
						1272	1.32152	0.00693	-0.00666							31.5514	15.8294	1
						1271	1.37106	0.00719	-0.00682							31.5489	15.7141	1
						1270	1.40639	0.00782	-0.0059							31.5448	15.5982	1
						1269	1.44645	0.00838	-0.0046							31.5391	15.4817	1
						1268	1.48415	0.00875	-0.00313							31.5318	15.3646	1
						1267	1.51711	0.00925	-0.000575603							31.523	15.2469	1
						1266	1.55954	0.00968	-6.70235e-05							31.5125	15.1287	1
						1265	1.61619	0.01004	-7.39881e-05							31.5004	15.0099	1
						1264	1.64204	0.01078	0.00115							31.4867	14.8905	1
						1263	1.67264	0.01166	0.00253							31.4714	14.7706	1
						1262	1.70323	0.01218	0.00417							31.4546	14.6501	1
						1261	1.72197	0.0127	0.00836							31.4361	14.5291	1
						1260	1.76441	0.01342	0.01047							31.416	14.4076	1
						1259	1.82816	0.01403	0.01024							31.3944	14.2854	1
						1258	1.84691	0.01507	0.0113							31.3711	14.1628	1
						1257	1.87513	0.0159	0.01226							31.3463	14.0396	1
						1256	1.92467	0.01642	0.0131							31.3198	13.9159	1
						1255	1.96236	0.01679	0.01429							31.2918	13.7917	1
						1254	1.99295	0.01723	0.01667							31.2622	13.667	1
						1253	2.04486	0.01771	0.01712							31.231	13.5418	1
						1252	2.10388	0.01821	0.01665							31.1982	13.416	1
						1251	2.15105	0.01871	0.01783							31.1638	13.2898	1
						1250	2.17927	0.01928	0.01929							31.1278	13.163	1
						1249	2.20513	0.02008	0.02124							31.0903	13.0358	1
						1248	2.2523	0.02117	0.02132							31.0512	12.9081	1
						1247	2.31132	0.02165	0.02051							31.0105	12.7799	1
						1246	2.37033	0.02134	0.02023							30.9682	12.6512	1
						1245	2.39855	0.02129	0.02251							30.9243	12.5221	1
						1244	2.42204	0.02155	0.02336							30.8789	12.3925	1
						1243	2.4621	0.02157	0.02236							30.8319	12.2624	1
						1242	2.49506	0.02169	0.02264							30.7833	12.1319	1
						1241	2.50433	0.02212	0.02409							30.7331	12.0009	1
						1240	2.53255	0.02207	0.02232							30.6814	11.8695	1
						1239	2.5513	0.0218	0.02006							30.6281	11.7376	1
						1238	2.57004	0.02189	0.01737							30.5733	11.6053	1
						1237	2.61722	0.02161	0.01536							30.5169	11.4726	1
						1236	2.63833	0.02093	0.01538							30.4589	11.3395	1
						1235	2.64523	0.02064	0.01452							30.3994	11.2059	1
						1234	2.64029	0.02064	0.01413							30.3383	11.072	1
						1233	2.63772	0.02035	0.01322							30.2757	10.9376	1
						1232	2.63277	0.02005	0.01152							30.2115	10.8028	1
						1231	2.61599	0.0195	0.0107							30.1458	10.6677	1
						1230	2.60157	0.01889	0.00876							30.0785	10.5321	1
						1229	2.57767	0.01829	0.00717							30.0097	10.3961	1
						1228	2.56562	0.01747	0.00517							29.9393	10.2598	1
						1227	2.53225	0.01692	0.00521							29.8675	10.1231	1
						1226	2.45861	0.01689	0.00666							29.794	9.98601	1
						1225	2.39208	0.01676	0.00759							29.7191	9.84857	1
						1224	2.33976	0.01606	0.0067							29.6426	9.71077	1
						1223	2.30165	0.01528	0.00442							29.5646	9.57262	1
						1222	2.23512	0.01444	0.00334							29.4851	9.43411	1
						1221	2.17095	0.01358	0.00299							29.404	9.29527	1
						1220	2.11863	0.01261	0.00195							29.3215	9.15609	1
						1219	2.0521	0.01157	0.00321							29.2374	9.01657	1
						1218	1.9903	0.01085	0.00366							29.1518	8.87673	1
						1217	1.9214	0.01021	0.0026							29.0648	8.73657	1
						1216	1.80275	0.00971	0.00257							28.9762	8.59609	1
						1215	1.71016	0.00904	0.00272							28.8861	8.45531	1
						1214	1.66258	0.00868	-0.000712737							28.7945	8.31422	1
						1213	1.60789	0.00831	-0.00424							28.7015	8.17283	1
						1212	1.52714	0.00767	-0.00331							28.6069	8.03115	1
						1211	1.44403	0.00695	-0.00248							28.5109	7.88918	1
						1210	1.37986	0.00651	-0.00409							28.4134	7.74694	1
						1209	1.32754	0.00648	-0.00545							28.3144	7.60441	1
						1208	1.27996	0.00613	-0.00613							28.2139	7.46162	1
						1207	1.23001	0.00563	-0.00657							28.112	7.31856	1
						1206	1.13979	0.00571	-0.00584							28.0086	7.17524	1
						1205	1.0543	0.00544	-0.00449							27.9037	7.03167	1
						1204	0.99961	0.00456	-0.0059							27.7974	6.88785	1
						1203	0.92597	0.0041	-0.00666							27.6897	6.74379	1
						1202	0.86654	0.0038	-0.00653							27.5805	6.59949	1
						1201	0.80475	0.00349	-0.00493							27.4698	6.45496	1
						1200	0.71216	0.00322	-0.00338							27.3577	6.31021	1
						1199	0.62904	0.00289	-0.00361							27.2442	6.16524	1
						1198	0.57198	0.00236	-0.006							27.1292	6.02005	1
						1197	0.51729	0.00181	-0.00636							27.0129	5.87466	1
						1196	0.44839	0.00173	-0.00514							26.8951	5.72906	1
						1195	0.39133	0.00135	-0.00505							26.7759	5.58327	1
						1194	0.3248	0.00107	-0.00454							26.6552	5.43729	1
						1193	0.25116	0.000999636	-0.00248							26.5332	5.29113	1
						1192	0.20595	0.000888681	-0.00209							26.4098	5.14478	1
						1191	0.1631	0.000834983	-0.0019							26.285	4.99827	1
						1190	0.12973	0.000533155	-0.0015							26.1587	4.85158	1
						1189	0.12985	-2.03105e-05	-0.00201							26.0311	4.70474	1
						1188	0.11758	0.000289552	-0.00242							25.9021	4.55774	1
						1187	0.08635	0.000805068	0.00103							25.7718	4.41059	1
						1186	0.07408	0.000910872	0.00261							25.6401	4.26329	1
						1185	0.06654	0.000963321	0.0023							25.507	4.11586	1
						1184	0.05427	0.00133	0.00366							25.3725	3.96829	1
						1183	0.07989	0.00161	0.00334							25.2367	3.8206	1
						1182	0.11263	0.0018	0.0013							25.0995	3.67279	1
						1181	0.13589	0.00218	0.00359							24.961	3.52486	1
						1180	0.17099	0.00275	0.00514							24.8212	3.37683	1
						1179	0.21557	0.00358	0.00383							24.68	3.22869	1
						1178	0.24119	0.00465	0.00331							24.5375	3.08045	1
						1177	0.2763	0.00561	0.00417							24.3936	2.93213	1
						1176	0.35404	0.00608	0.00272							24.2485	2.78371	1
						1175	0.43652	0.00663	0.000921554							24.102	2.63522	1
						1174	0.52611	0.0076	0.000481568							23.9543	2.48666	1
						1173	0.63465	0.00847	0.00085385							23.8052	2.33802	1
						1172	0.75503	0.0098	-0.000571943							23.6548	2.18933	1
						1171	0.88015	0.01177	-0.00358							23.5032	2.04058	1
						1170	0.99105	0.01333	-0.00377							23.3503	1.89178	1
						1169	1.11144	0.0146	-0.00273							23.1961	1.74293	1
						1168	1.26735	0.01602	-0.00462							23.0406	1.59405	1
						1167	1.43274	0.01738	-0.00766							22.8838	1.44513	1
						1166	1.5626	0.01877	-0.00713							22.7259	1.29619	1
						1165	1.67824	0.02038	-0.00615							22.5666	1.14722	1
						1164	1.79626	0.02179	-0.00734							22.4061	0.99825	1
						1163	1.90243	0.02249	-0.009							22.2444	0.84926	1
						1162	1.98491	0.02307	-0.01036							22.0815	0.70027	1
						1161	2.0437	0.02382	-0.01025							21.9173	0.55128	1
						1160	2.08591	0.02384	-0.01069							21.7519	0.4023	1
						1159	2.1068	0.02327	-0.00977							21.5853	0.25334	1
						1158	2.08979	0.02326	-0.00694							21.4174	0.10439	1
						1157	2.08225	0.02297	-0.00716							21.2484	-0.04452	1
						1156	2.09366	0.02226	-0.00884							21.0782	-0.19341	1
						1155	2.06007	0.02212	-0.00647							20.9068	-0.34226	1
						1154	2.00279	0.02194	-0.00263							20.7342	-0.49106	1
						1153	1.96445	0.02154	-0.00255							20.5605	-0.63981	1
						1152	1.92612	0.02122	-0.00321							20.3856	-0.78851	1
						1151	1.90674	0.0202	-0.00479							20.2095	-0.93714	1
						1150	1.91105	0.0191	-0.00802							20.0323	-1.08571	1
						1149	1.87982	0.01865	-0.00933							19.8539	-1.2342	1
						1148	1.84149	0.01793	-0.00994							19.6744	-1.38262	1
						1147	1.815	0.01692	-0.00995							19.4938	-1.53095	1
						1146	1.78851	0.01626	-0.01089							19.3121	-1.67918	1
						1145	1.75018	0.01605	-0.01097							19.1292	-1.82733	1
						1144	1.73554	0.01558	-0.01412							18.9452	-1.97536	1
						1143	1.75169	0.01483	-0.01678							18.7601	-2.12329	1
						1142	1.74652	0.01445	-0.01399							18.574	-2.27111	1
						1141	1.75557	0.01455	-0.01317							18.3867	-2.4188	1
						1140	1.79541	0.01456	-0.01262							18.1984	-2.56637	1
						1139	1.81393	0.01492	-0.00945							18.009	-2.71381	1
						1138	1.86325	0.01567	-0.00847							17.8185	-2.8611	1
						1137	1.94336	0.0167	-0.00766							17.627	-3.00826	1
						1136	2.0211	0.01756	-0.00373							17.4344	-3.15526	1
						1135	2.11779	0.01847	-0.000758456							17.2408	-3.30211	1
						1134	2.23818	0.01981	-0.000303489							17.0461	-3.4488	1
						1133	2.34908	0.02147	0.00223							16.8504	-3.59532	1
						1132	2.45288	0.02293	0.00745							16.6537	-3.74167	1
						1131	2.59458	0.02398	0.01022							16.456	-3.88784	1
						1130	2.74813	0.02511	0.01062							16.2573	-4.03383	1
						1129	2.87799	0.02654	0.01391							16.0576	-4.17962	1
						1128	3.02206	0.02807	0.01607							15.8569	-4.32522	1
						1127	3.14244	0.02993	0.01817							15.6552	-4.47062	1
						1126	3.23677	0.03133	0.02221							15.4526	-4.61581	1
						1125	3.37373	0.03204	0.02083							15.249	-4.76079	1
						1124	3.47516	0.03325	0.01945							15.0444	-4.90554	1
						1123	3.51737	0.03464	0.02186							14.8389	-5.05008	1
						1122	3.59985	0.03522	0.02263							14.6325	-5.19438	1
						1121	3.67049	0.03588	0.0231							14.4251	-5.33845	1
						1120	3.71743	0.0371	0.0229							14.2168	-5.48227	1
						1119	3.78333	0.03791	0.02199							14.0076	-5.62585	1
						1118	3.84923	0.03904	0.02352							13.7975	-5.76918	1
						1117	3.92461	0.04041	0.02284							13.5864	-5.91224	1
						1116	4.00709	0.0419	0.02066							13.3745	-6.05505	1
						1115	4.12036	0.04329	0.01906							13.1618	-6.19758	1
						1114	4.21469	0.04441	0.01784							12.9481	-6.33983	1
						1113	4.28769	0.04564	0.0146							12.7336	-6.48181	1
						1112	4.37965	0.04647	0.01207							12.5182	-6.62349	1
						1111	4.45265	0.04697	0.01309							12.302	-6.76489	1
						1110	4.49249	0.04752	0.01292							12.0849	-6.90599	1
						1109	4.54891	0.04776	0.0125							11.867	-7.04678	1
						1108	4.60297	0.04799	0.01277							11.6483	-7.18726	1
						1107	4.62386	0.04881	0.01199							11.4288	-7.32743	1
						1106	4.6637	0.04912	0.00951							11.2084	-7.46728	1
						1105	4.67985	0.04938	0.00853							10.9873	-7.6068	1
						1104	4.67705	0.04972	0.00954							10.7654	-7.74599	1
						1103	4.6932	0.04932	0.0089							10.5427	-7.88485	1
						1102	4.71646	0.04866	0.00852							10.3193	-8.02336	1
						1101	4.69945	0.04849	0.00987							10.0951	-8.16152	1
						1100	4.67533	0.04859	0.01134							9.87009	-8.29933	1
						1099	4.67016	0.04815	0.01135							9.64437	-8.43678	1
						1098	4.67921	0.04778	0.00869							9.41793	-8.57387	1
						1097	4.69062	0.04756	0.00628							9.19076	-8.71059	1
						1096	4.67361	0.04775	0.00878							8.96288	-8.84693	1
						1095	4.67081	0.04769	0.00956							8.73429	-8.98289	1
						1094	4.6917	0.04753	0.00685							8.505	-9.11847	1
						1093	4.70311	0.04759	0.00774							8.27503	-9.25365	1
						1092	4.73348	0.04722	0.00882							8.04437	-9.38844	1
						1091	4.752	0.04701	0.0087							7.81305	-9.52283	1
						1090	4.77526	0.04734	0.00874							7.58107	-9.6568	1
						1089	4.82694	0.04772	0.00745							7.34843	-9.79037	1
						1088	4.86678	0.04818	0.0074							7.11515	-9.92352	1
						1087	4.90426	0.04871	0.00809							6.88124	-10.0562	1
						1086	4.94883	0.0487	0.00888							6.6467	-10.1885	1
						1085	4.95788	0.04913	0.01259							6.41155	-10.3204	1
						1084	4.99298	0.04968	0.01331							6.1758	-10.4518	1
						1083	5.07309	0.05026	0.01041							5.93945	-10.5828	1
						1082	5.11057	0.05153	0.01216							5.70251	-10.7133	1
						1081	5.15988	0.05242	0.0155							5.46499	-10.8434	1
						1080	5.24473	0.05355	0.01497							5.22691	-10.973	1
						1079	5.34379	0.05487	0.01388							4.98827	-11.1022	1
						1078	5.44049	0.05584	0.01406							4.74908	-11.2309	1
						1077	5.51586	0.05701	0.01449							4.50935	-11.3591	1
						1076	5.59597	0.05831	0.01173							4.26909	-11.4868	1
						1075	5.67135	0.05927	0.00976							4.02831	-11.6141	1
						1074	5.76567	0.06013	0.00933							3.78702	-11.7408	1
						1073	5.87421	0.06131	0.00831							3.54522	-11.8671	1
						1072	5.95906	0.0625	0.00679							3.30294	-11.9928	1
						1071	6.04391	0.0636	0.00654							3.06017	-12.1181	1
						1070	6.15481	0.06478	0.00612							2.81693	-12.2428	1
						1069	6.25624	0.0663	0.00669							2.57322	-12.367	1
						1068	6.36241	0.0675	0.00758							2.32907	-12.4908	1
						1067	6.53017	0.06875	0.00492							2.08447	-12.6139	1
						1066	6.69556	0.07105	0.0013							1.83943	-12.7366	1
						1065	6.83963	0.07399	0.00224							1.59397	-12.8587	1
						1064	7.03582	0.076	-0.000413544							1.3481	-12.9803	1
						1063	7.23201	0.07803	-0.00394							1.10182	-13.1013	1
						1062	7.39029	0.08098	-0.0024							0.85514	-13.2218	1
						1061	7.56279	0.08399	-0.00102							0.60808	-13.3417	1
						1060	7.73529	0.08601	-0.00185							0.36065	-13.4611	1
						1059	7.85804	0.08756	0.000748974							0.11285	-13.5799	1
						1058	7.96658	0.08941	0.00301							-0.13531	-13.6982	1
						1057	8.06564	0.09148	0.0017							-0.38381	-13.8158	1
						1056	8.15522	0.09257	0.00308							-0.63266	-13.9329	1
						1055	8.25192	0.09321	0.00451							-0.88182	-14.0495	1
						1054	8.35098	0.09386	0.00359							-1.13131	-14.1654	1
						1053	8.43109	0.09443	0.00343							-1.3811	-14.2807	1
						1052	8.43777	0.09529	0.00998							-1.63119	-14.3955	1
						1051	8.4634	0.0957	0.01629							-1.88156	-14.5096	1
						1050	8.51745	0.09547	0.0192							-2.13221	-14.6231	1
						1049	8.53597	0.09567	0.0211							-2.38313	-14.7361	1
						1048	8.55686	0.09549	0.02189							-2.63431	-14.8484	1
						1047	8.57064	0.09492	0.02556							-2.88574	-14.9601	1
						1046	8.59153	0.09479	0.02845							-3.1374	-15.0711	1
						1045	8.63374	0.09482	0.02715							-3.38929	-15.1816	1
						1044	8.66174	0.09433	0.02852							-3.6414	-15.2914	1
						1043	8.67315	0.09427	0.03284							-3.89371	-15.4006	1
						1042	8.7201	0.0945	0.03267							-4.14622	-15.5091	1
						1041	8.7931	0.09522	0.02929							-4.39892	-15.617	1
						1040	8.859	0.09652	0.02784							-4.6518	-15.7243	1
						1039	8.94622	0.09779	0.02656							-4.90485	-15.8309	1
						1038	9.05476	0.0987	0.02518							-5.15805	-15.9368	1
						1037	9.15619	0.10022	0.02305							-5.4114	-16.0421	1
						1036	9.26236	0.10185	0.02035							-5.66489	-16.1467	1
						1035	9.35905	0.1029	0.01931							-5.91851	-16.2507	1
						1034	9.44627	0.10361	0.01878							-6.17224	-16.3539	1
						1033	9.50032	0.10437	0.02016							-6.42608	-16.4565	1
						1032	9.507	0.10483	0.02331							-6.68002	-16.5584	1
						1031	9.5421	0.10491	0.02023							-6.93405	-16.6596	1
						1030	9.56062	0.10467	0.0176							-7.18815	-16.7602	1
						1029	9.53651	0.10449	0.02007							-7.44233	-16.86	1
						1028	9.51002	0.10411	0.02305							-7.69655	-16.9592	1
						1027	9.47169	0.10379	0.02349							-7.95083	-17.0576	1
						1026	9.4452	0.1033	0.01969							-8.20514	-17.1553	1
						1025	9.40923	0.10249	0.01918							-8.45948	-17.2524	1
						1024	9.37564	0.10197	0.01904							-8.71384	-17.3487	1
						1023	9.33968	0.10135	0.01781							-8.9682	-17.4443	1
						1022	9.28239	0.10092	0.01887							-9.22257	-17.5392	1
						1021	9.22037	0.10039	0.01813							-9.47691	-17.6333	1
						1020	9.14888	0.09983	0.0161							-9.73124	-17.7267	1
						1019	9.07975	0.09922	0.01646							-9.98553	-17.8194	1
						1018	9.02247	0.0985	0.01358							-10.2398	-17.9114	1
						1017	8.95571	0.09751	0.01113							-10.494	-18.0026	1
						1016	8.88658	0.09619	0.00884							-10.7481	-18.0931	1
						1015	8.81271	0.09501	0.00613							-11.0022	-18.1828	1
						1014	8.70805	0.09403	0.00565							-11.2561	-18.2718	1
						1013	8.64366	0.09306	0.00346							-11.51	-18.36	1
						1012	8.57927	0.09172	-0.00069633							-11.7638	-18.4475	1
						1011	8.47698	0.09063	-0.00209							-12.0175	-18.5342	1
						1010	8.38417	0.08965	-0.00215							-12.271	-18.6202	1
						1009	8.32688	0.08847	-0.00572							-12.5244	-18.7053	1
						1008	8.26486	0.08764	-0.00956							-12.7777	-18.7898	1
						1007	8.19337	0.08719	-0.01075							-13.0308	-18.8734	1
						1006	8.14793	0.08627	-0.01349							-13.2837	-18.9562	1
						1005	8.0788	0.08539	-0.01164							-13.5365	-19.0383	1
						1004	7.99783	0.08487	-0.0082							-13.7891	-19.1196	1
						1003	7.94528	0.08439	-0.00971							-14.0415	-19.2001	1
						1002	7.87379	0.08416	-0.0099							-14.2937	-19.2798	1
						1001	7.82361	0.08428	-0.01151							-14.5456	-19.3588	1
						1000	7.78054	0.08406	-0.01388							-14.7974	-19.4369	1
						999	7.7351	0.08348	-0.01475							-15.0489	-19.5142	1
						998	7.66124	0.08314	-0.01408							-15.3002	-19.5907	1
						997	7.57553	0.0828	-0.01066							-15.5512	-19.6665	1
						996	7.52772	0.08229	-0.01026							-15.802	-19.7414	1
						995	7.51071	0.08184	-0.01133							-16.0525	-19.8155	1
						994	7.48659	0.0813	-0.01071							-16.3026	-19.8888	1
						993	7.43641	0.08037	-0.00775							-16.5526	-19.9612	1
						992	7.37676	0.07979	-0.006							-16.8022	-20.0329	1
						991	7.34553	0.07963	-0.00794							-17.0514	-20.1037	1
						990	7.33563	0.07885	-0.01118							-17.3004	-20.1737	1
						989	7.2973	0.07833	-0.01273							-17.5491	-20.2429	1
						988	7.25423	0.0778	-0.01323							-17.7974	-20.3112	1
						987	7.20405	0.07679	-0.01314							-18.0453	-20.3787	1
						986	7.12782	0.07605	-0.0118							-18.2929	-20.4454	1
						985	7.04921	0.07514	-0.01236							-18.5401	-20.5112	1
						984	6.98482	0.07382	-0.01376							-18.7869	-20.5762	1
						983	6.86595	0.07267	-0.01491							-19.0333	-20.6403	1
						982	6.69733	0.07129	-0.017							-19.2794	-20.7036	1
						981	6.54766	0.06878	-0.0178							-19.525	-20.7661	1
						980	6.40983	0.06608	-0.01736							-19.7702	-20.8277	1
						979	6.25543	0.06428	-0.01615							-20.015	-20.8884	1
						978	6.10339	0.06259	-0.01719							-20.2593	-20.9483	1
						977	5.95372	0.06061	-0.02115							-20.5032	-21.0073	1
						976	5.80405	0.05854	-0.02292							-20.7466	-21.0655	1
						975	5.66623	0.05646	-0.02157							-20.9896	-21.1228	1
						974	5.54498	0.05439	-0.02012							-21.232	-21.1792	1
						973	5.42611	0.0526	-0.01935							-21.474	-21.2348	1
						972	5.29302	0.05106	-0.02111							-21.7155	-21.2894	1
						971	5.16231	0.04985	-0.0227							-21.9565	-21.3433	1
						970	5.05764	0.04839	-0.02175							-22.197	-21.3962	1
						969	4.94351	0.04742	-0.0213							-22.4369	-21.4483	1
						968	4.85069	0.04626	-0.02395							-22.6763	-21.4995	1
						967	4.77209	0.04458	-0.02616							-22.9152	-21.5498	1
						966	4.6319	0.0434	-0.02311							-23.1535	-21.5992	1
						965	4.50355	0.04243	-0.02036							-23.3912	-21.6477	1
						964	4.42494	0.04065	-0.02227							-23.6284	-21.6954	1
						963	4.34397	0.03947	-0.02611							-23.8649	-21.7422	1
						962	4.25116	0.03872	-0.02909							-24.1009	-21.788	1
						961	4.1536	0.0377	-0.02949							-24.3363	-21.833	1
						960	4.01578	0.03659	-0.02665							-24.5711	-21.8771	1
						959	3.8898	0.03498	-0.02449							-24.8053	-21.9203	1
						958	3.81119	0.03357	-0.02655							-25.0388	-21.9626	1
						957	3.72075	0.03272	-0.0273							-25.2717	-22.004	1
						956	3.5995	0.03175	-0.02752							-25.5039	-22.0445	1
						955	3.49247	0.03053	-0.02708							-25.7355	-22.0841	1
						954	3.39966	0.02973	-0.02791							-25.9664	-22.1227	1
						953	3.28552	0.02891	-0.02926							-26.1966	-22.1605	1
						952	3.18797	0.02747	-0.0312							-26.4262	-22.1974	1
						951	3.10937	0.02597	-0.03309							-26.6551	-22.2334	1
						950	3.00234	0.02511	-0.03334							-26.8832	-22.2684	1
						949	2.90241	0.02447	-0.03534							-27.1107	-22.3026	1
						948	2.8167	0.02322	-0.03449							-27.3374	-22.3358	1
						947	2.73099	0.02165	-0.03327							-27.5634	-22.3681	1
						946	2.6216	0.02088	-0.03232							-27.7887	-22.3995	1
						945	2.55247	0.02037	-0.03343							-28.0132	-22.43	1
						944	2.50229	0.01974	-0.03563							-28.2369	-22.4596	1
						943	2.40948	0.01978	-0.03529							-28.4599	-22.4882	1
						942	2.32377	0.01973	-0.0369							-28.6821	-22.5159	1
						941	2.26648	0.01941	-0.03623							-28.9036	-22.5427	1
						940	2.21394	0.01878	-0.03527							-29.1242	-22.5686	1
						939	2.18982	0.01727	-0.03706							-29.344	-22.5936	1
						938	2.13964	0.01668	-0.0382							-29.5631	-22.6176	1
						937	2.07525	0.01709	-0.03942							-29.7813	-22.6407	1
						936	2.04166	0.01702	-0.04226							-29.9987	-22.6629	1
						935	2.0128	0.01611	-0.04136							-30.2152	-22.6842	1
						934	1.96026	0.01609	-0.0404							-30.4309	-22.7045	1
						933	1.92666	0.01649	-0.04224							-30.6458	-22.7239	1
						932	1.93097	0.01629	-0.04283							-30.8598	-22.7424	1
						931	1.90448	0.01603	-0.04225							-31.0729	-22.7599	1
						930	1.86852	0.01598	-0.04203							-31.2852	-22.7765	1
						929	1.83729	0.01562	-0.04065							-31.4965	-22.7922	1
						928	1.82028	0.01501	-0.04163							-31.707	-22.807	1
						927	1.80327	0.01499	-0.0446							-31.9166	-22.8208	1
						926	1.77915	0.01497	-0.04555							-32.1252	-22.8336	1
						925	1.75977	0.01425	-0.04757							-32.333	-22.8456	1
						924	1.71907	0.01442	-0.0472							-32.5398	-22.8566	1
						923	1.68784	0.01456	-0.04484							-32.7456	-22.8667	1
						922	1.6803	0.01429	-0.04572							-32.9506	-22.8758	1
						921	1.64434	0.0141	-0.04572							-33.1546	-22.884	1
						920	1.62733	0.0135	-0.04589							-33.3576	-22.8913	1
						919	1.63637	0.01341	-0.0472							-33.5596	-22.8976	1
						918	1.61225	0.01321	-0.04674							-33.7607	-22.903	1
						917	1.60946	0.01246	-0.04775							-33.9608	-22.9075	1
						916	1.60429	0.01244	-0.04871							-34.1599	-22.911	1
						915	1.55411	0.01251	-0.04414							-34.358	-22.9136	1
						914	1.52525	0.01222	-0.04081							-34.5551	-22.9153	1
						913	1.54614	0.01245	-0.04495							-34.7512	-22.916	1
						912	1.53387	0.01329	-0.04463							-34.9462	-22.9158	1
						911	1.50501	0.01347	-0.04081							-35.1402	-22.9146	1
						910	1.49748	0.01352	-0.04027							-35.3332	-22.9125	1
						909	1.48283	0.01405	-0.03863							-35.5252	-22.9095	1
						908	1.48714	0.01453	-0.03873							-35.7161	-22.9055	1
						907	1.56015	0.01471	-0.04421							-35.9059	-22.9006	1
						906	1.59762	0.01462	-0.04445							-36.0946	-22.8947	1
						905	1.59245	0.01473	-0.03744							-36.2823	-22.888	1
						904	1.63229	0.01497	-0.03797							-36.4689	-22.8803	1
						903	1.67213	0.01586	-0.04081							-36.6544	-22.8716	1
						902	1.70486	0.0169	-0.03952							-36.8388	-22.862	1
						901	1.77076	0.01702	-0.03821							-37.0221	-22.8515	1
						900	1.8106	0.01616	-0.03319							-37.2043	-22.84	1
						899	1.81965	0.01639	-0.02853							-37.3854	-22.8276	1
						898	1.84291	0.01688	-0.02975							-37.5653	-22.8143	1
						897	1.89222	0.01626	-0.03587							-37.7441	-22.8001	1
						896	1.89416	0.01573	-0.03832							-37.9218	-22.7849	1
						895	1.85583	0.01545	-0.035							-38.0983	-22.7688	1
						894	1.85303	0.01509	-0.03527							-38.2737	-22.7517	1
						893	1.80285	0.01518	-0.0371							-38.4479	-22.7337	1
						892	1.70293	0.0155	-0.03464							-38.6209	-22.7148	1
						891	1.65039	0.01528	-0.03358							-38.7928	-22.695	1
						890	1.61916	0.015	-0.03623							-38.9634	-22.6742	1
						889	1.5524	0.01459	-0.03642							-39.1329	-22.6525	1
						888	1.50222	0.01324	-0.03533							-39.3012	-22.6299	1
						887	1.48284	0.0118	-0.03832							-39.4683	-22.6063	1
						886	1.44688	0.01071	-0.04118							-39.6342	-22.5818	1
						885	1.38249	0.0104	-0.03863							-39.7988	-22.5565	1
						884	1.33942	0.01064	-0.04032							-39.9623	-22.5301	1
						883	1.29398	0.01068	-0.03882							-40.1245	-22.5029	1
						882	1.22959	0.01009	-0.03287							-40.2854	-22.4747	1
						881	1.20784	0.0094	-0.02968							-40.4452	-22.4456	1
						880	1.16951	0.00962	-0.02822							-40.6037	-22.4156	1
						879	1.10986	0.00953	-0.02429							-40.7609	-22.3847	1
						878	1.1497	0.00788	-0.02946							-40.9168	-22.3529	1
						877	1.13979	0.00732	-0.02949							-41.0715	-22.3201	1
						876	1.04461	0.00791	-0.02045							-41.225	-22.2865	1
						875	1.01575	0.00783	-0.01871							-41.3771	-22.2519	1
						874	1.02243	0.00758	-0.02218							-41.528	-22.2164	1
						873	0.97225	0.00744	-0.01915							-41.6775	-22.18	1
						872	0.96708	0.00771	-0.02255							-41.8258	-22.1427	1
						871	1.00692	0.00681	-0.02777							-41.9728	-22.1045	1
						870	0.96149	0.00588	-0.02652							-42.1184	-22.0654	1
						869	0.88999	0.00622	-0.02651							-42.2628	-22.0254	1
						868	0.8635	0.00583	-0.02771							-42.4058	-21.9844	1
						867	0.83228	0.00512	-0.02661							-42.5475	-21.9426	1
						866	0.78447	0.00527	-0.02769							-42.6879	-21.8999	1
						865	0.76509	0.0053	-0.03395							-42.8269	-21.8563	1
						864	0.76939	0.00441	-0.03772							-42.9646	-21.8118	1
						863	0.73817	0.00416	-0.03516							-43.1009	-21.7664	1
						862	0.70694	0.00449	-0.03385							-43.2359	-21.7201	1
						861	0.67335	0.00428	-0.03295							-43.3696	-21.6729	1
						860	0.6137	0.00423	-0.03222							-43.5018	-21.6248	1
						859	0.6109	0.00391	-0.03445							-43.6327	-21.5758	1
						858	0.61994	0.00292	-0.03476							-43.7623	-21.526	1
						857	0.61004	0.00235	-0.03487							-43.8904	-21.4753	1
						856	0.57644	0.00268	-0.03086							-44.0172	-21.4237	1
						855	0.57601	0.0027	-0.02965							-44.1425	-21.3712	1
						854	0.559	0.00238	-0.03193							-44.2665	-21.3178	1
						853	0.53725	0.00228	-0.03137							-44.3891	-21.2636	1
						852	0.5913	0.00241	-0.03577							-44.5103	-21.2085	1
						851	0.61219	0.00245	-0.03833							-44.63	-21.1525	1
						850	0.57149	0.00252	-0.03585							-44.7484	-21.0957	1
						849	0.55922	0.00248	-0.03436							-44.8653	-21.038	1
						848	0.54221	0.00273	-0.03224							-44.9808	-20.9794	1
						847	0.54651	0.00284	-0.02919							-45.0949	-20.92	1
						846	0.5674	0.00296	-0.0314							-45.2075	-20.8597	1
						845	0.55039	0.00322	-0.03304							-45.3188	-20.7985	1
						844	0.53101	0.00284	-0.02796							-45.4285	-20.7365	1
						843	0.54716	0.00242	-0.02423							-45.5368	-20.6737	1
						842	0.56094	0.00273	-0.02414							-45.6437	-20.61	1
						841	0.53446	0.0028	-0.023							-45.7491	-20.5454	1
						840	0.52455	0.00226	-0.02123							-45.8531	-20.48	1
						839	0.54307	0.00134	-0.02199							-45.9556	-20.4138	1
						838	0.54738	0.00169	-0.02258							-46.0566	-20.3468	1
						837	0.53274	0.00234	-0.0209							-46.1562	-20.2788	1
						836	0.52283	0.00201	-0.01769							-46.2543	-20.2101	1
						835	0.53661	0.0016	-0.01911							-46.3509	-20.1406	1
						834	0.5196	0.00196	-0.0203							-46.446	-20.0702	1
						833	0.53812	0.00235	-0.0255							-46.5397	-19.999	1
						832	0.52585	0.00283	-0.02694							-46.6318	-19.9269	1
						831	0.4662	0.00323	-0.02325							-46.7225	-19.8541	1
						830	0.46103	0.00277	-0.02582							-46.8117	-19.7804	1
						829	0.45112	0.00265	-0.02629							-46.8993	-19.7059	1
						828	0.47201	0.00199	-0.02639							-46.9855	-19.6306	1
						827	0.49527	0.000460828	-0.02408							-47.0701	-19.5545	1
						826	0.45694	6.3121e-05	-0.01828							-47.1533	-19.4776	1
						825	0.41624	0.000798806	-0.02117							-47.2349	-19.3999	1
						824	0.40633	0.00183	-0.02613							-47.315	-19.3214	1
						823	0.42959	0.00224	-0.0278							-47.3936	-19.2421	1
						822	0.43627	0.00144	-0.02811							-47.4707	-19.162	1
						821	0.40741	0.000876928	-0.02397							-47.5463	-19.0811	1
						820	0.39513	0.000343315	-0.02							-47.6203	-18.9994	1
						819	0.38286	0.000198533	-0.01912							-47.6928	-18.917	1
						818	0.43928	-6.6886e-05	-0.02261							-47.7637	-18.8338	1
						817	0.49097	-0.000475856	-0.02539							-47.8331	-18.7498	1
						816	0.44079	0.000234706	-0.02285							-47.901	-18.665	1
						815	0.3764	0.0008191	-0.01547							-47.9673	-18.5794	1
						814	0.37597	0.000431074	-0.01305							-48.0321	-18.4931	1
						813	0.37791	-0.000139921	-0.01378							-48.0953	-18.4061	1
						812	0.32063	0.000360138	-0.01028							-48.157	-18.3182	1
						811	0.30361	0.0011	-0.01055							-48.2172	-18.2296	1
						810	0.33872	0.000799479	-0.01607							-48.2757	-18.1403	1
						809	0.33829	2.57312e-05	-0.0173							-48.3327	-18.0502	1
						808	0.29048	0.000198263	-0.01348							-48.3882	-17.9594	1
						807	0.24978	0.000741961	-0.01128							-48.4421	-17.8678	1
						806	0.21855	0.000687847	-0.00617							-48.4944	-17.7755	1
						805	0.21575	0.000550469	-0.00685							-48.5452	-17.6825	1
						804	0.21532	0.00102	-0.01064							-48.5944	-17.5887	1
						803	0.16988	0.00197	-0.00824							-48.642	-17.4942	1
						802	0.16235	0.00224	-0.0076							-48.6881	-17.399	1
						801	0.22114	0.00108	-0.00867							-48.7325	-17.303	1
						800	0.22545	0.000302738	-0.00603							--	--	--
						799	0.19422	0.000412578	-0.00301							-147.52	-14.9968	2
						798	0.19379	0.000608815	-0.00416							-147.534	-14.7823	2
						797	0.18625	0.000581747	-0.00394							-147.543	-14.5674	2
						796	0.15029	0.00109	-0.00298							-147.545	-14.3519	2
						795	0.1546	0.00134	-0.00387							-147.54	-14.1358	2
						794	0.19681	0.000399193	-0.00305							-147.529	-13.9193	2
						793	0.1869	-0.000150563	-0.00265							-147.511	-13.7022	2
						792	0.19595	-0.000353576	-0.00584							-147.488	-13.4847	2
						791	0.19552	5.56822e-05	-0.00512							-147.457	-13.2667	2
						790	0.1335	0.0012	-0.00167							-147.42	-13.0482	2
						789	0.10938	0.0016	-0.00301							-147.377	-12.8293	2
						788	0.14448	0.00106	-0.00645							-147.327	-12.6099	2
						787	0.14642	0.00113	-0.00675							-147.271	-12.39	2
						786	0.09624	0.00139	-0.00409							-147.208	-12.1697	2
						785	0.06975	0.00148	0.000428696							-147.139	-11.949	2
						784	0.05985	0.00148	0.00354							-147.064	-11.7279	2
						783	0.04351	0.00108	0.00299							-146.982	-11.5063	2
						782	0.08037	0.00028731	-0.0016							-146.894	-11.2843	2
						781	0.11486	-1.83945e-06	-0.00298							-146.799	-11.062	2
						780	0.08066	0.000535314	-0.000958878							-146.698	-10.8392	2
						779	0.0512	0.00103	-0.00263							-146.59	-10.6161	2
						778	0.04305	0.00155	-0.0029							-146.476	-10.3926	2
						777	0.03254	0.00259	-0.00288							-146.356	-10.1688	2
						776	0.02439	0.00288	-0.000467539							-146.229	-9.94459	2
						775	0.02809	0.00325	0.00207							-146.095	-9.72004	2
						774	0.01047	0.00337	0.00351							-145.956	-9.49517	2
						773	0.01891	0.0031	0.00271							-145.81	-9.26997	2
						772	0.02024	0.00315	5.34002e-05							-145.657	-9.04446	2
						771	0.00973	0.00314	-0.000145878							-145.499	-8.81864	2
						770	-0.000786569	0.003	0.00237							-145.333	-8.59252	2
						769	-0.0492	0.00314	0.00617							-145.162	-8.36611	2
						768	-0.09762	0.00338	0.00671							-144.984	-8.13943	2
						767	-0.09392	0.00313	0.00522							-144.8	-7.91247	2
						766	-0.07601	0.00233	0.00438							-144.609	-7.68525	2
						765	-0.04862	0.00181	0.000786859							-144.412	-7.45778	2
						764	-0.06387	0.00183	0.000764249							-144.209	-7.23006	2
						763	-0.08149	0.00197	0.00119							-143.999	-7.00211	2
						762	-0.07542	0.00148	-0.000137042							-143.783	-6.77394	2
						761	-0.11436	0.00107	0.00327							-143.561	-6.54554	2
						760	-0.11066	0.000961941	0.00499							-143.333	-6.31694	2
						759	-0.0809	0.00131	0.00255							-143.098	-6.08814	2
						758	-0.13169	0.00267	0.00137							-142.857	-5.85916	2
						757	-0.17063	0.00346	0.000525731							-142.61	-5.62999	2
						756	-0.11244	0.00259	-0.00341							-142.356	-5.40065	2
						755	-0.09453	0.00256	-0.00141							-142.096	-5.17114	2
						754	-0.11689	0.00328	0.000983044							-141.83	-4.94149	2
						753	-0.10608	0.00225	-0.00277							-141.558	-4.71169	2
						752	-0.07159	0.000805203	-0.00561							-141.279	-4.48175	2
						751	-0.10579	0.00103	-0.00098669							-140.995	-4.25169	2
						750	-0.16605	0.00177	0.00526							-140.704	-4.02151	2
						749	-0.13866	0.0014	0.0028							-140.407	-3.79122	2
						748	-0.09943	0.000807941	0.00068731							-140.103	-3.56084	2
						747	-0.05783	7.02877e-05	-0.00122							-139.794	-3.33036	2
						746	-0.01386	-0.000588381	-0.00367							-139.479	-3.09981	2
						745	-0.05517	0.000154421	0.000835167							-139.157	-2.86918	2
						744	-0.07753	0.000399061	0.00428							-138.829	-2.63849	2
						743	-0.02171	-0.000435291	0.00313							-138.495	-2.40775	2
						742	-0.00143	-0.00108	0.00333							-138.155	-2.17697	2
						741	0.00464	-0.00103	0.00414							-137.809	-1.94614	2
						740	0.06993	-0.00136	-0.000479487							-137.457	-1.7153	2
						739	0.05705	-0.00137	0.00299							-137.099	-1.48443	2
						738	0.02758	-0.000907953	0.00572							-136.734	-1.25356	2
						737	0.08577	-0.000771038	0.00235							-136.364	-1.02269	2
						736	0.10605	-0.00137	0.00394							-135.988	-0.79184	2
						735	0.09317	-0.00183	0.00498							-135.606	-0.561	2
						734	0.12292	-0.0021	0.00285							-135.217	-0.33019	2
						733	0.11241	-0.00171	0.00553							-134.823	-0.09942	2
						732	0.07584	-0.000562979	0.00574							-134.423	0.13131	2
						731	0.05822	0.000192629	0.00138							-134.017	0.36197	2
						730	0.02875	0.000470232	0.00321							-133.605	0.59258	2
						729	0.01113	0.000521971	0.0079							-133.187	0.8231	2
						728	0.0172	0.000721818	0.00426							-132.763	1.05355	2
						727	0.0588	0.000648465	-0.0022							-132.333	1.2839	2
						726	0.09093	-9.39878e-05	-0.00414							-131.898	1.51415	2
						725	0.05673	0.000431252	-0.00213							-131.457	1.74428	2
						724	0.04858	0.00155	-0.00323							-131.009	1.9743	2
						723	0.06176	0.00203	-0.0038							-130.556	2.20419	2
						722	-0.00324	0.00286	0.00254							-130.098	2.43394	2
						721	-0.01376	0.00312	0.00887							-129.633	2.66354	2
						720	0.07522	0.00258	0.00817							-129.163	2.89298	2
						719	0.07419	0.00326	0.00141							-128.687	3.12226	2
						718	0.05893	0.00461	-0.00389							-128.205	3.35137	2
						717	0.06974	0.005	-0.00528							-127.718	3.58029	2
						716	0.08055	0.00444	-0.00646							-127.225	3.80902	2
						715	0.1032	0.00402	-0.00732							-126.726	4.03754	2
						714	0.12348	0.00405	-0.00913							-126.222	4.26586	2
						713	0.12718	0.00445	-0.00964							-125.712	4.49395	2
						712	0.13088	0.00507	-0.01071							-125.196	4.72182	2
						711	0.14879	0.00502	-0.01102							-124.675	4.94945	2
						710	0.18092	0.00393	-0.00938							-124.149	5.17683	2
						709	0.1633	0.00376	-0.00699							-123.616	5.40395	2
						708	0.14331	0.00488	-0.00924							-123.079	5.63081	2
						707	0.15411	0.00563	-0.01107							-122.536	5.8574	2
						706	0.16018	0.00603	-0.01325							-121.987	6.0837	2
						705	0.17573	0.006	-0.01504							-121.433	6.30971	2
						704	0.18416	0.00597	-0.01471							-120.873	6.53542	2
						703	0.17839	0.0055	-0.00994							-120.309	6.76083	2
						702	0.18682	0.00451	-0.00526							-119.738	6.98591	2
						701	0.17394	0.00408	-0.00301							-119.163	7.21066	2
						700	0.15395	0.0039	0.00339							-118.582	7.43508	2
						699	0.19792	0.00401	0.000245824							-117.996	7.65915	2
						698	0.24189	0.00452	-0.00462							-117.404	7.88287	2
						697	0.20295	0.00553	-0.00186							-116.807	8.10623	2
						696	0.19481	0.00584	-0.00187							-116.205	8.32921	2
						695	0.21746	0.00438	-0.00552							-115.598	8.55181	2
						694	0.20695	0.00387	-0.01473							-114.986	8.77402	2
						693	0.18222	0.00431	-0.01957							-114.368	8.99584	2
						692	0.0959	0.00376	-0.00991							-113.745	9.21725	2
						691	0.02617	0.00258	-0.00178							-113.117	9.43824	2
						690	0.00994	0.00259	0.000573562							-112.485	9.65881	2
						689	0.04942	0.00268	-0.00327							-111.847	9.87894	2
						688	0.05574	0.00174	-0.00546							-111.204	10.0986	2
						687	-0.02559	0.00186	-0.00161							-110.555	10.3179	2
						686	0.00441	0.00259	-0.01439							-109.902	10.5366	2
						685	0.09364	0.003	-0.02616							-109.244	10.755	2
						684	0.10943	0.00322	-0.02533							-108.582	10.9728	2
						683	0.1276	0.00275	-0.02546							-107.914	11.1902	2
						682	0.15287	0.003	-0.02842							-107.241	11.407	2
						681	0.13786	0.00412	-0.02623							-106.563	11.6234	2
						680	0.13234	0.00398	-0.02718							-105.881	11.8392	2
						679	0.21209	0.00372	-0.03158							-105.194	12.0545	2
						678	0.29658	0.00442	-0.03385							-104.502	12.2693	2
						677	0.31475	0.00505	-0.0324							-103.805	12.4836	2
						676	0.42529	0.00479	-0.03229							-103.103	12.6973	2
						675	0.46004	0.00578	-0.03234							-102.397	12.9105	2
						674	0.37397	0.00784	-0.02874							-101.686	13.1231	2
						673	0.52953	0.00818	-0.04127							-100.971	13.3351	2
						672	0.68508	0.00838	-0.04831							-100.251	13.5465	2
						671	0.66535	0.01033	-0.03867							-99.5263	13.7574	2
						670	0.60297	0.01063	-0.0382							-98.797	13.9677	2
						669	0.60218	0.00774	-0.06431							-98.0633	14.1774	2
						668	0.5398	0.00242	-0.16748							-97.3251	14.3864	2
						667	0.90855	0.00372	-0.107							-96.5824	14.5948	2
						666	0.84854	0.00847	-0.06937							-95.8352	14.8026	2
						665	0.79327	0.0102	-0.05561							-95.0837	15.0098	2
						664	0.8067	0.00977	-0.05687							-94.3278	15.2163	2
						663	0.8675	0.00831	-0.06139							-93.5675	15.4222	2
						662	0.72221	0.00879	-0.0491							-92.8029	15.6274	2
						661	0.57455	0.00943	-0.03767							-92.034	15.8319	2
						660	0.55718	0.0083	-0.03837							-91.2609	16.0358	2
						659	0.58719	0.00645	-0.0448							-90.4835	16.239	2
						658	0.52955	0.00637	-0.05473							-89.702	16.4414	2
						657	0.4648	0.00676	-0.0607							-88.9163	16.6432	2
						656	0.4948	0.00578	-0.06228							-88.1264	16.8443	2
						655	0.38031	0.00707	-0.05283							-87.3325	17.0447	2
						654	0.33688	0.00729	-0.04773							-86.5345	17.2443	2
						653	0.41427	0.0041	-0.05371							-85.7324	17.4432	2
						652	0.31872	0.00253	-0.05556							-84.9263	17.6413	2
						651	0.26345	0.00281	-0.0493							-84.1163	17.8387	2
						650	0.40953	0.00111	-0.05086							-83.3023	18.0354	2
						649	0.31873	0.00104	-0.0492							-82.4844	18.2312	2
						648	0.07631	0.00437	-0.04143							-81.6626	18.4264	2
						647	0.12053	0.00378	-0.04601							-80.837	18.6207	2
						646	0.22036	0.00214	-0.05861							-80.0076	18.8142	2
						645	0.18788	0.00296	-0.06121							-79.1744	19.007	2
						644	0.23356	0.000414344	-0.06002							-78.3374	19.1989	2
						643	0.40006	-0.00202	-0.06555							-77.4967	19.39	2
						642	0.46707	-0.00020724	-0.0771							-76.6524	19.5804	2
						641	0.44406	0.00315	-0.08514							-75.8044	19.7699	2
						640	0.41158	0.00428	-0.08867							-74.9527	19.9585	2
						639	0.23222	0.00269	-0.07497							-74.0975	20.1463	2
						638	0.1192	0.00253	-0.06819							-73.2388	20.3333	2
						637	0.34255	0.00326	-0.0788							-72.3765	20.5194	2
						636	0.38824	0.00334	-0.07118							-71.5108	20.7046	2
						635	0.33917	0.00456	-0.07168							-70.6416	20.889	2
						634	0.40144	0.00465	-0.07098							-69.769	21.0725	2
						633	0.35948	0.00434	-0.05494							-68.893	21.2551	2
						632	0.39095	0.00417	-0.0742							-68.0137	21.4368	2
						631	0.394	0.00584	-0.10133							-67.1311	21.6177	2
						630	0.25728	0.0064	-0.09483							-66.2452	21.7976	2
						629	0.42852	0.00507	-0.09103							-65.3561	21.9766	2
						628	0.7182	0.00205	-0.09757							-64.4638	22.1547	2
						627	0.771	0.00254	-0.10152							-63.5683	22.3318	2
						626	0.79773	-3.94676e-05	-0.11045							-62.6696	22.5081	2
						625	0.67286	-0.00584	-0.10817							-61.7679	22.6833	2
						624	0.24714	-0.000513786	-0.0947							-60.8632	22.8577	2
						623	0.0749	0.00604	-0.07776							-59.9554	23.031	2
						622	0.51618	0.00736	-0.10154							-59.0446	23.2035	2
						621	0.88878	0.00528	-0.13661							-58.1308	23.3749	2
						620	0.66204	0.01074	-0.13713							-57.2142	23.5454	2
						619	0.40925	0.0179	-0.09879							-56.2946	23.7148	2
						618	0.68235	0.01497	-0.08703							-55.3723	23.8833	2
						617	0.70198	0.01278	-0.06367							-54.4471	24.0508	2
						616	0.6008	0.01174	-0.0629							-53.5191	24.2173	2
						615	0.99234	0.01046	-0.12772							-52.5884	24.3828	2
						614	1.06172	0.00942	-0.16896							-51.6551	24.5473	2
						613	0.83262	0.00623	-0.12067							-50.719	24.7107	2
						612	0.99912	0.00284	-0.10582							-49.7804	24.8732	2
						611	1.1443	0.00126	-0.11637							-48.8391	25.0345	2
						610	0.93889	0.00772	-0.08455							-47.8953	25.1949	2
						609	1.1196	0.01394	-0.11672							-46.949	25.3542	2
						608	1.33111	0.01244	-0.15121							-46.0002	25.5124	2
						607	0.88881	0.01195	-0.10767							-45.049	25.6696	2
						606	0.57916	0.01263	-0.06984							-44.0954	25.8257	2
						605	0.9257	0.0135	-0.1081							-43.1394	25.9808	2
						604	1.15853	0.01532	-0.12447							-42.1811	26.1347	2
						603	1.19474	0.01467	-0.11333							-41.2206	26.2876	2
						602	1.12672	0.01232	-0.11235							-40.2577	26.4394	2
						601	0.75549	0.01491	-0.09063							-39.2927	26.5901	2
						600	0.74195	0.01496	-0.08993							-38.3255	26.7397	2
																-37.3562	26.8881	2
																-36.3847	27.0355	2
																-35.4113	27.1818	2
																-34.4357	27.3269	2
																-33.4583	27.4709	2
																-32.4789	27.6137	2
																-31.4975	27.7554	2
																-30.5144	27.896	2
																-29.5294	28.0354	2
																-28.5426	28.1736	2
																-27.554	28.3107	2
																-26.5638	28.4466	2
																-25.5719	28.5813	2
																-24.5784	28.7148	2
																-23.5832	28.8472	2
																-22.5866	28.9783	2
																-21.5884	29.1083	2
																-20.5887	29.2371	2
																-19.5877	29.3646	2
																-18.5852	29.491	2
																-17.5814	29.6161	2
																-16.5763	29.74	2
																-15.5698	29.8627	2
																-14.5622	29.9841	2
																-13.5534	30.1043	2
																-12.5434	30.2233	2
																-11.5323	30.341	2
																-10.5201	30.4575	2
																-9.50696	30.5727	2
																-8.49278	30.6866	2
																-7.47764	30.7993	2
																-6.46159	30.9107	2
																-5.44467	31.0208	2
																-4.42692	31.1297	2
																-3.40837	31.2373	2
																-2.38908	31.3436	2
																-1.36908	31.4486	2
																-0.3484	31.5523	2
																0.6729	31.6547	2
																1.69479	31.7558	2
																2.71723	31.8556	2
																3.74018	31.9541	2
																4.7636	32.0512	2
																5.78744	32.1471	2
																6.81167	32.2416	2
																7.83625	32.3348	2
																8.86113	32.4267	2
																9.88628	32.5172	2
																10.9117	32.6064	2
																11.9372	32.6943	2
																12.9629	32.7808	2
																13.9887	32.8659	2
																15.0146	32.9497	2
																16.0405	33.0322	2
																17.0663	33.1133	2
																18.0922	33.193	2
																19.1179	33.2714	2
																20.1434	33.3484	2
																21.1688	33.4241	2
																22.194	33.4983	2
																23.2189	33.5712	2
																24.2435	33.6427	2
																25.2678	33.7128	2
																26.2916	33.7816	2
																27.3151	33.8489	2
																28.3381	33.9149	2
																29.3606	33.9795	2
																30.3825	34.0426	2
																31.4038	34.1044	2
																32.4246	34.1648	2
																33.4446	34.2238	2
																34.464	34.2813	2
																35.4826	34.3375	2
																36.5004	34.3922	2
																37.5174	34.4456	2
																38.5335	34.4975	2
																39.5487	34.548	2
																40.563	34.5971	2
																41.5762	34.6448	2
																42.5885	34.691	2
																43.5997	34.7359	2
																44.6097	34.7793	2
																45.6187	34.8212	2
																46.6264	34.8618	2
																47.6329	34.9009	2
																48.6381	34.9386	2
																49.642	34.9748	2
																50.6446	35.0097	2
																51.6458	35.043	2
																52.6456	35.075	2
																53.6439	35.1055	2
																54.6406	35.1345	2
																55.6359	35.1622	2
																56.6295	35.1883	2
																57.6216	35.2131	2
																58.6119	35.2364	2
																59.6006	35.2582	2
																60.5875	35.2786	2
																61.5727	35.2976	2
																62.556	35.3151	2
																63.5375	35.3311	2
																64.517	35.3458	2
																65.4947	35.3589	2
																66.4703	35.3706	2
																67.444	35.3809	2
																68.4155	35.3897	2
																69.385	35.3971	2
																70.3524	35.403	2
																71.3176	35.4074	2
																72.2806	35.4104	2
																73.2414	35.412	2
																74.1998	35.4121	2
																75.156	35.4107	2
																76.1098	35.4079	2
																77.0612	35.4037	2
																78.0102	35.398	2
																78.9567	35.3908	2
																79.9007	35.3822	2
																80.8421	35.3721	2
																81.781	35.3606	2
																82.7172	35.3477	2
																83.6508	35.3332	2
																84.5817	35.3174	2
																85.5099	35.3001	2
																86.4353	35.2813	2
																87.3579	35.2611	2
																88.2776	35.2395	2
																89.1945	35.2164	2
																90.1085	35.1918	2
																91.0195	35.1658	2
																91.9275	35.1384	2
																92.8325	35.1096	2
																93.7345	35.0793	2
																94.6334	35.0475	2
																95.5291	35.0143	2
																96.4217	34.9797	2
																97.3111	34.9436	2
																98.1972	34.9062	2
																99.0801	34.8672	2
																99.9596	34.8269	2
																100.836	34.7851	2
																101.709	34.7419	2
																102.578	34.6973	2
																103.444	34.6512	2
																104.307	34.6037	2
																105.166	34.5549	2
																106.021	34.5045	2
																106.873	34.4528	2
																107.721	34.3997	2
																108.566	34.3451	2
																109.407	34.2891	2
																110.244	34.2318	2
																111.078	34.173	2
																111.908	34.1128	2
																112.733	34.0512	2
																113.556	33.9882	2
																114.374	33.9239	2
																115.188	33.8581	2
																115.998	33.7909	2
																116.805	33.7224	2
																117.607	33.6524	2
																118.405	33.5811	2
																119.2	33.5084	2
																119.99	33.4344	2
																120.776	33.3589	2
																121.558	33.2821	2
																122.335	33.2039	2
																123.109	33.1243	2
																123.878	33.0434	2
																124.643	32.9612	2
																125.404	32.8775	2
																126.16	32.7926	2
																126.912	32.7062	2
																127.659	32.6186	2
																128.402	32.5296	2
																129.141	32.4392	2
																129.875	32.3475	2
																130.605	32.2545	2
																131.33	32.1602	2
																132.05	32.0645	2
																132.766	31.9675	2
																133.477	31.8692	2
																134.184	31.7696	2
																134.885	31.6687	2
																135.583	31.5664	2
																136.275	31.4629	2
																136.963	31.3581	2
																137.645	31.252	2
																138.323	31.1446	2
																138.996	31.0359	2
																139.665	30.9259	2
																140.328	30.8147	2
																140.986	30.7022	2
																141.64	30.5884	2
																142.288	30.4734	2
																142.932	30.3571	2
																143.57	30.2396	2
																144.203	30.1208	2
																144.832	30.0007	2
																145.455	29.8794	2
																146.073	29.7569	2
																146.686	29.6332	2
																147.293	29.5083	2
																147.896	29.3821	2
																148.493	29.2547	2
																149.085	29.1261	2
																149.671	28.9963	2
																150.253	28.8653	2
																150.829	28.7331	2
																151.399	28.5997	2
																151.965	28.4652	2
																152.525	28.3294	2
																153.079	28.1925	2
																153.628	28.0544	2
																154.172	27.9152	2
																154.71	27.7748	2
																155.242	27.6333	2
																155.769	27.4906	2
																156.291	27.3467	2
																156.807	27.2018	2
																157.317	27.0557	2
																157.822	26.9085	2
																158.321	26.7602	2
																158.815	26.6107	2
																159.302	26.4602	2
																159.785	26.3086	2
																160.261	26.1558	2
																160.732	26.002	2
																161.197	25.8471	2
																161.656	25.6912	2
																162.109	25.5341	2
																162.557	25.376	2
																162.999	25.2169	2
																163.435	25.0567	2
																163.865	24.8954	2
																164.289	24.7331	2
																164.707	24.5698	2
																165.12	24.4055	2
																165.527	24.2402	2
																165.927	24.0738	2
																166.322	23.9064	2
																166.711	23.7381	2
																167.093	23.5687	2
																167.47	23.3984	2
																167.841	23.2271	2
																168.206	23.0548	2
																168.564	22.8816	2
																168.917	22.7074	2
																169.263	22.5322	2
																169.604	22.3561	2
																169.938	22.1791	2
																170.267	22.0011	2
																170.589	21.8223	2
																170.905	21.6425	2
																171.215	21.4618	2
																171.518	21.2802	2
																171.816	21.0977	2
																172.107	20.9143	2
																172.392	20.73	2
																172.671	20.5449	2
																172.944	20.3589	2
																173.211	20.1721	2
																173.471	19.9844	2
																173.725	19.7959	2
																173.973	19.6065	2
																174.214	19.4163	2
																174.45	19.2253	2
																174.679	19.0334	2
																174.901	18.8408	2
																175.118	18.6474	2
																175.328	18.4531	2
																175.532	18.2581	2
																175.729	18.0624	2
																175.92	17.8658	2
																176.105	17.6685	2
																176.283	17.4705	2
																176.455	17.2717	2
																176.621	17.0722	2
																176.78	16.8719	2
																176.933	16.6709	2
																177.08	16.4692	2
																177.22	16.2669	2
																177.354	16.0638	2
																177.481	15.86	2
																177.602	15.6556	2
																177.716	15.4505	2
																177.825	15.2447	2
																177.926	15.0382	2
																178.022	14.8312	2
																178.11	14.6235	2
																178.193	14.4151	2
																178.269	14.2061	2
																178.338	13.9966	2
																178.401	13.7864	2
																178.458	13.5756	2
																178.508	13.3642	2
																178.552	13.1523	2
																178.59	12.9398	2
																178.62	12.7267	2
																178.645	12.513	2
																178.663	12.2988	2
																178.674	12.0841	2
																178.679	11.8689	2
																178.678	11.6531	2
																178.67	11.4368	2
																178.656	11.22	2
																178.635	11.0027	2
																178.608	10.785	2
																178.575	10.5667	2
																178.534	10.348	2
																178.488	10.1288	2
																178.435	9.90918	2
																178.376	9.68911	2
																178.31	9.4686	2
																178.238	9.24767	2
																178.159	9.02632	2
																178.074	8.80456	2
																177.982	8.5824	2
																177.884	8.35985	2
																177.78	8.13692	2
																177.669	7.91361	2
																177.552	7.68994	2
																177.428	7.46592	2
																177.298	7.24155	2
																177.161	7.01684	2
																177.019	6.7918	2
																176.869	6.56644	2
																176.714	6.34078	2
																176.552	6.11481	2
																176.383	5.88854	2
																176.209	5.66199	2
																176.028	5.43517	2
																175.84	5.20808	2
																175.646	4.98074	2
																175.446	4.75314	2
																175.24	4.52531	2
																175.027	4.29724	2
																174.808	4.06896	2
																174.583	3.84046	2
																174.351	3.61176	2
																174.113	3.38286	2
																173.869	3.15378	2
																173.619	2.92453	2
																173.362	2.69511	2
																173.099	2.46553	2
																172.83	2.2358	2
																172.554	2.00593	2
																172.273	1.77593	2
																171.985	1.54581	2
																171.691	1.31557	2
																171.391	1.08523	2
																171.085	0.8548	2
																170.772	0.62429	2
																170.453	0.3937	2
																170.129	0.16304	2
																169.798	-0.06768	2
																169.461	-0.29845	2
																169.118	-0.52925	2
																168.769	-0.76009	2
																168.414	-0.99094	2
																168.052	-1.22181	2
																167.685	-1.45268	2
																167.312	-1.68355	2
																166.932	-1.91439	2
																166.547	-2.14522	2
																166.156	-2.37601	2
																165.759	-2.60676	2
																165.356	-2.83746	2
																164.947	-3.06809	2
																164.532	-3.29866	2
																164.111	-3.52914	2
																163.684	-3.75954	2
																163.251	-3.98984	2
																162.813	-4.22004	2
																162.369	-4.45012	2
																161.919	-4.68007	2
																161.463	-4.90989	2
																161.001	-5.13957	2
																160.534	-5.36909	2
																160.061	-5.59845	2
																159.582	-5.82765	2
																159.097	-6.05666	2
																158.607	-6.28549	2
																158.111	-6.51411	2
																157.61	-6.74254	2
																157.103	-6.97074	2
																156.59	-7.19872	2
																156.071	-7.42647	2
																155.548	-7.65398	2
																155.018	-7.88123	2
																154.483	-8.10823	2
																153.943	-8.33495	2
																153.397	-8.5614	2
																152.846	-8.78755	2
																152.289	-9.01342	2
																151.727	-9.23897	2
																151.159	-9.46422	2
																150.586	-9.68913	2
																150.008	-9.91372	2
																149.424	-10.138	2
																148.835	-10.3619	2
																148.241	-10.5854	2
																147.642	-10.8086	2
																147.037	-11.0314	2
																146.428	-11.2538	2
																145.812	-11.4758	2
																145.192	-11.6974	2
																144.567	-11.9186	2
																143.937	-12.1394	2
																143.301	-12.3597	2
																142.661	-12.5797	2
																142.015	-12.7991	2
																141.365	-13.0181	2
																140.709	-13.2367	2
																140.049	-13.4548	2
																139.383	-13.6723	2
																138.713	-13.8895	2
																138.038	-14.1061	2
																137.358	-14.3222	2
																136.673	-14.5378	2
																135.983	-14.7528	2
																135.289	-14.9673	2
																134.59	-15.1813	2
																133.886	-15.3948	2
																133.177	-15.6076	2
																132.464	-15.82	2
																131.747	-16.0317	2
																131.024	-16.2429	2
																130.297	-16.4534	2
																129.566	-16.6634	2
																128.83	-16.8728	2
																128.089	-17.0815	2
																127.344	-17.2896	2
																126.595	-17.4971	2
																125.841	-17.7039	2
																125.083	-17.9102	2
																124.321	-18.1157	2
																123.554	-18.3206	2
																122.783	-18.5248	2
																122.008	-18.7283	2
																121.228	-18.9311	2
																120.445	-19.1332	2
																119.657	-19.3347	2
																118.865	-19.5354	2
																118.069	-19.7354	2
																117.269	-19.9346	2
																116.465	-20.1332	2
																115.657	-20.3309	2
																114.845	-20.528	2
																114.029	-20.7242	2
																113.209	-20.9197	2
																112.385	-21.1144	2
																111.558	-21.3084	2
																110.726	-21.5015	2
																109.891	-21.6939	2
																109.053	-21.8854	2
																108.21	-22.0761	2
																107.364	-22.266	2
																106.514	-22.4551	2
																105.661	-22.6433	2
																104.804	-22.8307	2
																103.943	-23.0173	2
																103.079	-23.2029	2
																102.212	-23.3878	2
																101.341	-23.5717	2
																100.466	-23.7547	2
																99.5888	-23.9369	2
																98.7078	-24.1182	2
																97.8236	-24.2986	2
																96.9361	-24.478	2
																96.0453	-24.6566	2
																95.1514	-24.8342	2
																94.2544	-25.0109	2
																93.3542	-25.1866	2
																92.4509	-25.3614	2
																91.5446	-25.5353	2
																90.6354	-25.7082	2
																89.7231	-25.8801	2
																88.8079	-26.0511	2
																87.8898	-26.221	2
																86.9688	-26.39	2
																86.045	-26.558	2
																85.1185	-26.725	2
																84.1891	-26.891	2
																83.2571	-27.056	2
																82.3224	-27.22	2
																81.385	-27.3829	2
																80.4451	-27.5448	2
																79.5025	-27.7057	2
																78.5575	-27.8655	2
																77.6099	-28.0242	2
																76.6599	-28.182	2
																75.7075	-28.3386	2
																74.7527	-28.4942	2
																73.7956	-28.6487	2
																72.8362	-28.8021	2
																71.8744	-28.9545	2
																70.9105	-29.1057	2
																69.9444	-29.2558	2
																68.9761	-29.4049	2
																68.0057	-29.5528	2
																67.0333	-29.6996	2
																66.0588	-29.8453	2
																65.0823	-29.9898	2
																64.1038	-30.1332	2
																63.1234	-30.2755	2
																62.1412	-30.4166	2
																61.1571	-30.5566	2
																60.1712	-30.6954	2
																59.1835	-30.8331	2
																58.1941	-30.9696	2
																57.2031	-31.1049	2
																56.2103	-31.239	2
																55.216	-31.372	2
																54.2201	-31.5037	2
																53.2227	-31.6343	2
																52.2238	-31.7637	2
																51.2234	-31.8918	2
																50.2216	-32.0188	2
																49.2185	-32.1445	2
																48.214	-32.269	2
																47.2082	-32.3923	2
																46.2012	-32.5144	2
																45.193	-32.6352	2
																44.1835	-32.7548	2
																43.173	-32.8731	2
																42.1614	-32.9902	2
																41.1487	-33.106	2
																40.135	-33.2206	2
																39.1203	-33.3339	2
																38.1047	-33.446	2
																37.0883	-33.5568	2
																36.0709	-33.6662	2
																35.0528	-33.7745	2
																34.0338	-33.8814	2
																33.0142	-33.9871	2
																31.9938	-34.0914	2
																30.9728	-34.1945	2
																29.9512	-34.2962	2
																28.9291	-34.3967	2
																27.9064	-34.4958	2
																26.8832	-34.5936	2
																25.8595	-34.6901	2
																24.8355	-34.7853	2
																23.8111	-34.8792	2
																22.7864	-34.9717	2
																21.7613	-35.0629	2
																20.7361	-35.1528	2
																19.7106	-35.2413	2
																18.685	-35.3285	2
																17.6592	-35.4143	2
																16.6334	-35.4988	2
																15.6075	-35.5819	2
																14.5816	-35.6637	2
																13.5557	-35.7441	2
																12.53	-35.8232	2
																11.5043	-35.9009	2
																10.4788	-35.9772	2
																9.45357	-36.0522	2
																8.42853	-36.1257	2
																7.40377	-36.1979	2
																6.37933	-36.2687	2
																5.35526	-36.3382	2
																4.33159	-36.4062	2
																3.30837	-36.4729	2
																2.28563	-36.5382	2
																1.26341	-36.602	2
																0.24176	-36.6645	2
																-0.77928	-36.7256	2
																-1.79967	-36.7853	2
																-2.81938	-36.8435	2
																-3.83836	-36.9004	2
																-4.85658	-36.9558	2
																-5.87398	-37.0099	2
																-6.89054	-37.0625	2
																-7.90621	-37.1138	2
																-8.92095	-37.1636	2
																-9.93472	-37.2119	2
																-10.9475	-37.2589	2
																-11.9592	-37.3044	2
																-12.9698	-37.3486	2
																-13.9793	-37.3912	2
																-14.9877	-37.4325	2
																-15.9948	-37.4723	2
																-17.0006	-37.5107	2
																-18.0052	-37.5477	2
																-19.0085	-37.5832	2
																-20.0104	-37.6173	2
																-21.0108	-37.65	2
																-22.0099	-37.6812	2
																-23.0074	-37.711	2
																-24.0034	-37.7393	2
																-24.9979	-37.7662	2
																-25.9907	-37.7917	2
																-26.982	-37.8157	2
																-27.9715	-37.8383	2
																-28.9593	-37.8594	2
																-29.9453	-37.8791	2
																-30.9295	-37.8973	2
																-31.912	-37.9141	2
																-32.8925	-37.9294	2
																-33.8711	-37.9433	2
																-34.8477	-37.9558	2
																-35.8224	-37.9667	2
																-36.795	-37.9763	2
																-37.7655	-37.9844	2
																-38.734	-37.991	2
																-39.7003	-37.9962	2
																-40.6644	-37.9999	2
																-41.6263	-38.0022	2
																-42.5859	-38.003	2
																-43.5432	-38.0024	2
																-44.4982	-38.0003	2
																-45.4508	-37.9968	2
																-46.401	-37.9918	2
																-47.3487	-37.9854	2
																-48.294	-37.9775	2
																-49.2367	-37.9681	2
																-50.1769	-37.9574	2
																-51.1144	-37.9451	2
																-52.0493	-37.9314	2
																-52.9816	-37.9163	2
																-53.9111	-37.8997	2
																-54.8379	-37.8817	2
																-55.7619	-37.8622	2
																-56.6831	-37.8413	2
																-57.6014	-37.8189	2
																-58.5168	-37.7951	2
																-59.4293	-37.7698	2
																-60.3389	-37.7431	2
																-61.2454	-37.715	2
																-62.1489	-37.6854	2
																-63.0493	-37.6544	2
																-63.9466	-37.6219	2
																-64.8408	-37.588	2
																-65.7318	-37.5527	2
																-66.6195	-37.5159	2
																-67.504	-37.4777	2
																-68.3853	-37.4381	2
																-69.2632	-37.397	2
																-70.1377	-37.3545	2
																-71.0089	-37.3106	2
																-71.8766	-37.2652	2
																-72.7409	-37.2185	2
																-73.6017	-37.1703	2
																-74.4589	-37.1207	2
																-75.3126	-37.0697	2
																-76.1627	-37.0172	2
																-77.0092	-36.9634	2
																-77.852	-36.9081	2
																-78.6911	-36.8514	2
																-79.5265	-36.7934	2
																-80.3581	-36.7339	2
																-81.186	-36.673	2
																-82.01	-36.6107	2
																-82.8301	-36.547	2
																-83.6463	-36.4819	2
																-84.4587	-36.4155	2
																-85.267	-36.3476	2
																-86.0714	-36.2784	2
																-86.8718	-36.2078	2
																-87.6681	-36.1358	2
																-88.4603	-36.0624	2
																-89.2484	-35.9876	2
																-90.0324	-35.9115	2
																-90.8122	-35.834	2
																-91.5877	-35.7551	2
																-92.3591	-35.6749	2
																-93.1261	-35.5933	2
																-93.8889	-35.5103	2
																-94.6473	-35.426	2
																-95.4014	-35.3404	2
																-96.1511	-35.2534	2
																-96.8964	-35.165	2
																-97.6372	-35.0754	2
																-98.3735	-34.9843	2
																-99.1054	-34.892	2
																-99.8327	-34.7983	2
																-100.555	-34.7033	2
																-101.274	-34.607	2
																-101.987	-34.5093	2
																-102.696	-34.4104	2
																-103.4	-34.3101	2
																-104.1	-34.2085	2
																-104.794	-34.1056	2
																-105.484	-34.0015	2
																-106.17	-33.896	2
																-106.85	-33.7893	2
																-107.525	-33.6812	2
																-108.196	-33.5719	2
																-108.862	-33.4613	2
																-109.523	-33.3494	2
																-110.179	-33.2363	2
																-110.83	-33.1219	2
																-111.476	-33.0062	2
																-112.116	-32.8893	2
																-112.752	-32.7711	2
																-113.383	-32.6517	2
																-114.009	-32.5311	2
																-114.629	-32.4092	2
																-115.245	-32.286	2
																-115.855	-32.1617	2
																-116.46	-32.0361	2
																-117.06	-31.9093	2
																-117.654	-31.7813	2
																-118.244	-31.6522	2
																-118.828	-31.5218	2
																-119.406	-31.3902	2
																-119.98	-31.2574	2
																-120.548	-31.1234	2
																-121.11	-30.9883	2
																-121.667	-30.8519	2
																-122.219	-30.7144	2
																-122.766	-30.5758	2
																-123.306	-30.4359	2
																-123.842	-30.295	2
																-124.372	-30.1529	2
																-124.896	-30.0096	2
																-125.415	-29.8652	2
																-125.928	-29.7197	2
																-126.435	-29.573	2
																-126.937	-29.4253	2
																-127.434	-29.2764	2
																-127.924	-29.1264	2
																-128.409	-28.9753	2
																-128.888	-28.8231	2
																-129.362	-28.6699	2
																-129.83	-28.5155	2
																-130.292	-28.3601	2
																-130.748	-28.2036	2
																-131.199	-28.046	2
																-131.644	-27.8874	2
																-132.082	-27.7277	2
																-132.515	-27.567	2
																-132.943	-27.4052	2
																-133.364	-27.2424	2
																-133.779	-27.0786	2
																-134.189	-26.9138	2
																-134.593	-26.7479	2
																-134.99	-26.5811	2
																-135.382	-26.4132	2
																-135.768	-26.2443	2
																-136.147	-26.0745	2
																-136.521	-25.9037	2
																-136.889	-25.7319	2
																-137.251	-25.5591	2
																-137.606	-25.3854	2
																-137.956	-25.2107	2
																-138.299	-25.0351	2
																-138.637	-24.8585	2
																-138.968	-24.681	2
																-139.293	-24.5026	2
																-139.612	-24.3233	2
																-139.925	-24.143	2
																-140.232	-23.9619	2
																-140.533	-23.7798	2
																-140.827	-23.5969	2
																-141.116	-23.4131	2
																-141.398	-23.2284	2
																-141.674	-23.0428	2
																-141.943	-22.8564	2
																-142.207	-22.6691	2
																-142.464	-22.481	2
																-142.715	-22.2921	2
																-142.959	-22.1023	2
																-143.198	-21.9117	2
																-143.43	-21.7203	2
																-143.656	-21.528	2
																-143.875	-21.335	2
																-144.089	-21.1411	2
																-144.295	-20.9465	2
																-144.496	-20.7511	2
																-144.69	-20.555	2
																-144.878	-20.3581	2
																-145.06	-20.1604	2
																-145.235	-19.962	2
																-145.404	-19.7628	2
																-145.566	-19.5629	2
																-145.722	-19.3623	2
																-145.872	-19.161	2
																-146.016	-18.959	2
																-146.152	-18.7562	2
																-146.283	-18.5528	2
																-146.407	-18.3487	2
																-146.525	-18.1439	2
																-146.636	-17.9385	2
																-146.741	-17.7324	2
																-146.84	-17.5256	2
																-146.932	-17.3182	2
																-147.017	-17.1102	2
																-147.097	-16.9015	2
																-147.169	-16.6922	2
																-147.236	-16.4824	2
																-147.296	-16.2719	2
																-147.349	-16.0608	2
																-147.396	-15.8491	2
																-147.437	-15.6369	2
[truncated: 1,004 more rows]
